# Supplementary material for: Current Trend of Artificial Intelligence Patents in Digital Pathology: A Systematic Evaluation of the Patent Landscape
Source: Cancers (Basel). 2022 May 13;14(10):2400. doi: 10.3390/cancers14102400 (PMC9139645; doi:10.3390/cancers14102400)
Supplement: Supplementary file 1 [file cancers-14-02400-s001.zip]

Archive with 1 entries (1 files):
- cancers-1689895-supplementary.xlsx
