# Supplementary material for: Current Trend of Artificial Intelligence Patents in Digital Pathology: A Systematic Evaluation of the Patent Landscape
Source: Cancers (Basel). 2022 May 13;14(10):2400. doi: 10.3390/cancers14102400 (PMC9139645; doi:10.3390/cancers14102400)
Supplement: Supplementary file 1 [file cancers-14-02400-s001.zip › cancers-1689895-supplementary.xlsx]

## Sheet: Sheet1
Patent Number	Document Identifier	Title	Country	Inventor	Assignee	Date of application	Date of publication
11010610	US 20200097727 A1	Augmented reality microscope for pathology	#VALUE!	Martin Christian (Belmont, CA)	Google LLC (Mountain View, CA)	2017-06-13	2018-12-20
10991097	US 20200211189 A1	Artificial intelligence segmentation of tissue images	#VALUE!	Stephen (Chicago, IL), Ho; Irvin (Wilmette, IL), Sha; Lingdao (Chicago, IL), Osinski; Boleslaw (Chicago, IL)	TEMPUS LABS, INC. (Chicago, IL)	2018-12-31	2020-07-02
10970842	US 20190311479 A1	Method and device for identifying pathological picture	#VALUE!	Jing-Ping (Guanzhou, CN), Wang; Zhi (Guanzhou, CN)	Sun Yat-sen University Cancer Center (Guanzhou, CN)	2019-04-10	2019-10-10
10957041	US 20200258223 A1	Determining biomarkers from histopathology slide images	#VALUE!	Stephen (Chicago, IL), Ho; Irvin (Wilmette, IL), Sha; Lingdao (Chicago, IL), Osinski; Boleslaw (Chicago, IL), Khan; Aly Azeem (Chicago, IL), Kruger; Andrew J. (Chicago, IL), Carlson; Michael (Chicago, IL), Greenwald; Abel (Chicago, IL), Willis; Caleb (Chicago, IL)	TEMPUS LABS, INC. (Chicago, IL)	2020-03-25	2020-08-13
10937541	US 20200381104 A1	Systems and methods for processing images to prepare slides for processed images for digital pathology	#VALUE!	Rodrigo (Long Island City, NY), Kanan; Christopher (Rochester, NY), Raciti; Patricia (New York, NY), Grady; Leo (Darien, CT), Fuchs; Thomas (New York, NY)	PAIGE.AI, Inc. (New York, NY)	2020-05-27	2020-12-03
10475190	US 20200020109 A1	Foreground segmentation and nucleus ranking for scoring dual ISH images	#VALUE!	Sarkar; Anindya (Milpitas, CA), Martin; Jim (Mountain View, CA)	Ventana Medical Systems, Inc. (Tucson, AZ)	2019-09-26	2020-01-16
10891550	US 20200364587 A1	Systems and methods for processing images to classify the processed images for digital pathology	#VALUE!	Supriya (New York, NY), Kanan; Christopher (Rochester, NY), Fuchs; Thomas (New York, NY), Grady; Leo (New York, NY)	PAIGE.AI, Inc. (New York, NY)	2020-05-15	2020-11-19
10832424	US 20180150962 A1	Image registration method	#VALUE!	Peter Alleine (Rozelle, AU), Docherty; Andrew (Surry Hills, AU), Dudina; Tatiana (Manly Vale, AU)	CANON KABUSHIKI KAISHA (Tokyo, JP)	2017-11-22	2018-05-31
10748040	US 20190156159 A1	System and method for automatic assessment of cancer	#VALUE!	Kopparapu; Kavya Venkata Kota Sai (Herndon, VA)	Kopparapu; Kavya Venkata Kota Sai (Herndon, VA)	2018-11-16	2019-05-23
10740896	US 20190206056 A1	Processing of histology images with a convolutional neural network to identify tumors	#VALUE!	Georgescu; Walter (Vista, CA), Olson; Allen (San Diego, CA), Annaldas; Bharat (Vista, CA), Lawler; Darragh (Dublin, IE), Shields; Kevin (Newcastle, GB), Saligrama; Kiran (San Diego, CA), Gregson; Mark (Newcastle, GB)	LEICA BIOSYSTEMS IMAGING, INC. (Vista, CA)	2018-12-21	2019-07-04
10740895	US 20190392576 A1	Generator-to-classifier framework for object classification	#VALUE!	Zhao; Shiwan (Beijing, CN), Zhang; Xiaolu (Beijing, CN), Zhang; Shi Lei (Beijing, CN), Wu; Bingzhe (Beijing, CN)	International Business Machines Corporation (Armonk, NY)	2018-06-25	2019-12-26
10734099	US 20160085913 A1	System, method, and apparatus for documenting and managing biopsy specimens and patient-specific information on-site	#VALUE!	Evans; Mark S. (Orem, UT), Leavitt; Matthew O. (Salt Lake City, UT), Szymanski; Jared L. (Provo, UT), Ivie; Michael Andrew (Orem, UT), Mann; Derek Brett (Sandy, UT)	Leavitt Medical, Inc. (Lehi, UT)	2014-08-28	2016-03-24
10706328	US 20190340468 A1	Focus-weighted, machine learning disease classifier error prediction for microscope slide images	#VALUE!	Stumpe; Martin (Belmont, CA), Kohlberger; Timo (Mountain View, CA)	Google LLC (Mountain View, CA)	2018-05-07	2019-11-07
10672512	US 20170046014 A1	Intelligent management of computerized advanced processing	#VALUE!	Evan K. (Paradise Valley, AZ)	MERGE HEALTHCARE SOLUTIONS INC. (Hartland, WI)	2016-06-21	2017-02-16
10614285	US 20190073510 A1	Computing technologies for image operations	#VALUE!	West; David R. (Haverford, PA), Stavish; Coleman C. (Havertown, PA), Yeo; Max (New York, NY), Jackson; Brian H. (Poquoson, VA), Hang; William (San Diego, CA)	PROSCIA INC. (Philadelphia, PA)	2016-09-22	2019-03-07
10572996	US 20170372471 A1	Method and system for detecting pathological anomalies in a digital pathology image and method for annotating a tissue slide	#VALUE!	Euren; Kristian (Vasteras, SE)	CONTEXTVISION AB (Linkoping, SE)	2016-06-28	2017-12-28
10477097	US 20200029012 A1	Single-frame autofocusing using multi-LED illumination	#VALUE!	Zheng; Guoan (Vernon, CT)	University of Connecticut (Farmington, CT)	2019-09-27	2020-01-23
10089713	US 20160350893 A1	Systems and methods for registration of images	#VALUE!	Fletcher; Peter Alleine (Rozelle, AU)	CANON KABUSHIKI KAISHA (Tokyo, JP)	2016-03-22	2016-12-01
9245337	US 20140050384 A1	Context driven image mining to generate image-based biomarkers	#VALUE!	Schmidt; Guenter (Munich, DE), Binnig; Gerd (Kottgeisering, DE), Schoenmeyer; Ralf (Gilching, DE), Schaepe; Arno (Starnberg, DE)	Definiens AG (Munich, DE)	2013-10-30	2014-02-20
9060685	US 20130315465 A1	Whole tissue classifier for histology biopsy slides	#VALUE!	Cosatto; Eric (Red Bank, NJ), Laquerre; Pierre-Francois (North Brunswick, NJ), Malon; Christopher (Fort Lee, NJ), Graf; Hans-Peter (Lincroft, NJ)	NEC Laboratories America, Inc. (Princeton, NJ)	2013-03-26	2013-11-28
11010892	US 20190236780 A1	Digital pathology system and associated workflow for providing visualized whole-slide image analysis	#VALUE!	Barnes; Michael (Oro Valley, AZ), Bredno; Joerg (San Francisco, CA), Chukka; Srinivas (San Jose, CA), Guetter; Christoph (Alameda, CA), Lorsakul; Auranuch (Santa Clara, CA), Sarkar; Anindya (Milpitas, CA), Suzue; Ellen (Sunnyvale, CA)	VENTANA MEDICAL SYSTEMS, INC. (Tucson, AZ)	2019-04-08	2019-08-01
11004199	US 20190272638 A1	Automated stereology for determining tissue characteristics	#VALUE!	Mouton; Peter Randolph (St. Petersburg, FL), Phoulady; Hady Ahmady (Portland, ME), Goldgof; Dmitry (Lutz, FL), Hall; Lawrence O. (Tampa, FL)	UNIVERSITY OF SOUTH FLORIDA (Tampa, FL) STEREOLOGY RESOURCE CENTER, INC. (St. Petersburg, FL)	2018-05-17	2019-09-05
10943346	US 20190355113 A1	Multi-sample whole slide image processing in digital pathology via multi-resolution registration and machine learning	#VALUE!	Wirch; Eric W. (Somerville, MA), Andryushkin; Alexander (Ayer, MA), Wingard, II; Richard Y. (Newton, MA), Lee; Nigel (Chestnut Hill, MA), Scourtas; Aristana Olivia (Nahant, MA), Wilbur; David C. (Pelham, NH)	CORISTA, LLC (Concord, MA)	2019-04-24	2019-11-21
10885392	US 20190347524 A1	Learning annotation of objects in image	#VALUE!	Znamenskiy; Dmitry Nikolayevich (Eindhoven, NL), Sigdel; Kamana (Eindhoven, NL), Van Driel; Marc (Eindhoven, NL)	KONINKLIJKE PHILIPS N.V. (Eindhoven, NL)	2018-06-14	2019-11-14
10861156	US 20190266726 A1	Quality control for digital pathology slides	#VALUE!	Madabhushi; Anant (Shaker Heights, OH), Janowczyk; Andrew (East Meadow, NY)	Case Western Reserve University (Cleveland, OH)	2019-01-14	2019-08-29
10846367	US 20190087532 A1	Predicting recurrence in early stage non-small cell lung cancer (NSCLC) with integrated radiomic and pathomic features	#VALUE!	Madabhushi; Anant (Shaker Heights, OH), Wang; Xiangxue (Cleveland Heights, OH), Vaidya; Pranjal (Cleveland, OH), Velcheti; Vamsidhar (Pepper Pike, OH)	Case Western Reserve University University (Cleveland, OH)	2018-09-14	2019-03-21
10810736	US 20200043164 A1	Systems and methods for multiple instance learning for classification and localization in biomedical imaging	#VALUE!	Fuchs; Thomas (New York, NY), Campanella; Gabriele (New York, NY)	Memorial Sloan Kettering Cancer Center (New York, NY)	2019-10-11	2020-02-06
10789451	US 20190147215 A1	System and method for single channel whole cell segmentation	#VALUE!	Al-Kofahi; Yousef (Niskayuna, NY), Rusu; Mirabela (Malta, NY)	Global Life Sciences Solutions USA LLC (Marlborough, MA)	2017-11-16	2019-05-16
10769788	US 20190080453 A1	Few-shot learning based image recognition of whole slide image at tissue level	#VALUE!	Song; Bing (La Canada, CA), Jaber; Mustafa (Los Angeles, CA)	NantOmics, LLC (Culver City, CA)	2018-09-12	2019-03-14
10755406	US 20170309021 A1	Systems and methods for co-expression analysis in immunoscore computation	#VALUE!	Barnes; Michael (Oro Valley, AZ), Chefd'hotel; Christophe (San Jose, CA), Chen; Ting (Sunnyvale, CA), Singh; Shalini (Tucson, AZ), Tubbs; Alisa (Phoenix, AZ)	Ventana Medical Systems, Inc. (Tucson, AZ)	2017-06-30	2017-10-26
10755138	US 20180204085 A1	Systems and methods for finding regions of interest in hematoxylin and eosin (H and E) stained tissue images and quantifying intratumor cellular spatial heterogeneity in multiplexed/hyperplexed fluorescence tissue images	#VALUE!	Chennubhotla; S. Chakra (Pittsburgh, PA), Taylor; D. Lansing (Pittsburgh, PA)	University of Pittsburgh--Of the Commonwealth System of Higher Education (Pittsburgh, PA	2016-12-15	2018-07-19
10740651	US 20180121760 A1	Methods of systems of generating virtual multi-dimensional models using image analysis	#VALUE!	Santamaria-Pang; Alberto (Schnectady, NY), Meyer; Daniel Eugene (Rexford, NY), Marino; Michael Ernest (Niskayuna, NY), Li; Qing (Niskayuna, NY), Dylov; Dmitry V. (Niskayuna, NY), Chowdhury; Aritra (Troy, NY)	GENERAL ELECTRIC COMPANY (Schenectady, NY)	2017-10-27	2018-05-03
10650929	NA	Systems and methods for training a model to predict survival time for a patient	#VALUE!	Beck; Andrew H. (Brookline, MA), Khosla; Aditya (Watertown, MA)	PathAI, Inc. (Boston, MA)	2020-04-23	Not Published
11080855	NA	Systems and methods for predicting tissue characteristics for a pathology image using a statistical model	#VALUE!	Beck; Andrew H. (Brookline, MA), Khosla; Aditya (Watertown, MA)	PathAI, Inc. (Boston, MA)	2018-06-06	Not Published
10628736	US 20170091281 A1	Systems and methods for barcode annotations for digital images	#VALUE!	Tizhoosh; Hamid Reza (Waterloo, CA)	HURON TECHNOLOGIES INTERNATIONAL INC. (St. Jacobs, CA)	2016-09-23	2017-03-30
10573003	US 20180232883 A1	Systems and methods for computational pathology using points-of-interest	#VALUE!	Sethi; Amit (Palatine, IL), Kumar; Neeraj (Chicago, IL)	Sethi; Amit (Palatine, IL), Kumar; Neeraj (Chicago, IL)	2018-02-12	2018-08-16
10552960	US 20180322632 A1	Image processing systems and methods for displaying multiple images of a biological specimen	#VALUE!	Barnes; Michael (Oro Valley, AZ), Bifulco; Carlo (Portland, OR), Chefd'hotel; Christophe (San Jose, CA), Chen; Ting (Sunnyvale, CA), Tubbs; Alisa (Phoenix, AZ)	Ventana Medical Systems, Inc. (Tucson, AZ) Providence Health & Services--Oregon (Portland, OR)	2018-03-02	2018-11-08
10528848	US 20180129911 A1	Histomorphometric classifier to predict cardiac failure from whole-slide hematoxylin and eosin stained images	#VALUE!	Madabhushi; Anant (Shaker Heights, OH), Nirschl; Jeffrey John (Philadelphia, PA), Janowczyk; Andrew (East Meadow, NY), Peyster; Eliot G. (Philadelphia, PA), Feldman; Michael D. (Wilmington, DE), Margulies; Kenneth B. (Villanova, PA)	Case Western Reserve University (Cleveland, OH)	2017-10-31	2018-05-10
10503959	US 20180253591 A1	Predicting cancer progression using cell run length features	#VALUE!	Madabhushi; Anant (Shaker Heights, OH), Lu; Cheng (Cleveland Heights, OH)	Case Western Reserve University (Cleveland, OH)	2018-02-21	2018-09-06
10445879	US 20200043164 A1	Systems and methods for multiple instance learning for classification and localization in biomedical imaging	#VALUE!	Fuchs; Thomas (New York, NY), Campanella; Gabriele (New York, NY)	Memorial Sloan Kettering Cancer Center (New York, NY)	2019-10-11	2020-02-06
10360434	US 20180025490 A1	Multi-pass adaptive voting for nuclei detection in histopathological images	#VALUE!	Lu; Cheng (Cleveland Heights, OH), Madabhushi; Anant (Shaker Heights, OH)	Case Western Reserve University (Cleveland, OH)	2017-03-08	2018-01-25
10303979	US 20180137338 A1	System and method for classifying and segmenting microscopy images with deep multiple instance learning	#VALUE!	Kraus; Oren (Toronto, CA), Ba; Jimmy (Toronto, CA), Frey; Brendan (Toronto, CA)	PHENOMIC AI INC. (Toronto, CA)	2016-11-16	2018-05-17
10275880	US 20170154420 A1	Image processing method and system for analyzing a multi-channel image obtained from a biological tissue sample being stained by multiple stains	#VALUE!	Barnes; Michael (San Francisco, CA), Bifulco; Carlo (Portland, OR), Chen; Ting (Sunnyvale, CA), Tubbs; Alisa (Phoenix, AZ)	Ventana Medical Systems, Inc. (Tucson, AZ) Providence Health & Services--Oregon (Portland, OR)	2016-11-30	2017-06-01
10049450	US 20180322631 A1	High-throughput adaptive sampling for whole-slide histopathology image analysis	#VALUE!	Madabhushi; Anant (Shaker Heights, OH), Roa; Angel Alfonso Cruz (Villavicencio, CO), Gonzalez; Fabio (Bogota, CO)	Case Western Reserve University (Cleveland, OH)	2018-06-29	2018-11-08
10127433	US 20170270346 A1	Systems and methods for generating fields of view	#VALUE!	Ascierto; Paolo (Marano di Napoli, IT), Barnes; Michael (Oro Valley, AZ), Chefd'hotel; Christophe (Sunnyvale, CA), Chen; Ting (Sunnyvale, CA), Tubbs; Alisa (Phoenix, AZ)	VENTANA MEDICAL SYSTEMS, INC. (Tucson, AZ)	2017-03-02	2017-09-21
10607343	US 20180114317 A1	Digital histopathology and microdissection	#VALUE!	Song; Bing (La Canada, CA), Chu; Gregory (Los Angeles, CA)	NANTOMICS, LLC (Culver City, CA)	2017-10-23	2018-04-26
10181180	US 20170323431 A1	Method including generating and displaying a focus assist image indicating a degree of focus for a plurality of blocks obtained by dividing a frame of image signal	#VALUE!	Sarkar; Anindya (Milpitas, CA), Martin; Jim (Mountain View, CA), Atchison; Jeffrey (Campbell, CA)	Ventana Medical Systems, Inc. (Tucson, AZ)	2017-07-26	2017-11-09
9224106	US 20140180977 A1	Computationally efficient whole tissue classifier for histology slides	#VALUE!	Cosatto; Eric (Red Bank, NJ), Laquerre; Pierre-Francois (North Brunswick, NJ), Malon; Christopher (Fort Lee, NJ), Graf; Hans-Peter (Lincroft, NJ), Melvin; Iain (Princeton, NJ)	NEC Laboratories America, Inc. (Princeton, NJ)	2013-11-12	2014-06-26
8977017	US 20130071002 A1	System and method for support of medical diagnosis	#VALUE!	Otsuka; Takeshi (Tokyo, JP), Yagi; Yukako (Boston, MA)	The General Hospital Corporation (Boston, MA)	2011-09-15	2013-03-21
8891850	US 20120237107 A1	System and methods for digital evaluation of cellblock preparations	United States	Tawfik; Ossama (Leawood, KS), Potetz; Brian (Lawrence, KS)	The University of Kansas (Lawrence, KS)	2011-09-16	2012-09-20
10977791	US 20190392578 A1	Computer scoring based on primary stain and immunohistochemistry images	#VALUE!	Chukka; Srinivas (San Jose, CA), Nguyen; Kien (Ho Chi Minh, VN), Chen; Ting (Sunnyvale, CA)	VENTANA MEDICAL SYSTEMS, INC. (Tucson, AZ)	2019-06-21	2019-12-26
10963821	US 20170076046 A1	Informatics platform for integrated clinical care	#VALUE!	Barnes; Michael (San Francisco, CA), Burnell; Stephen (Santa Cruz, CA), Evans; William (Mountain View, CA), Lou; Weng Chi (Lisbon, PT), Morita; Mark M. (Morgan Hill, CA), Oyeniran; Oluwatosin (San Jose, CA), Perez-Rogers; Joseph (Brighton, MA), Schmid; Joachim (Santa Barbara, CA)	Roche Molecular Systems, Inc. (Pleasanton, CA)	2016-09-12	2017-03-16
10943345	US 20180374210 A1	Profiling of pathology images for clinical applications	#VALUE!	Barker; Jocelyn E. (San Jose, CA), Rubin; Daniel L. (Stanford, CA)	The Board of Trustees of the Leland Stanford Junior University (Stanford, CA)	2016-11-15	2018-12-27
10929508	US 20170039322 A1	Database systems and interactive user interfaces for dynamic interaction with, and indications of, digital medical image data	#VALUE!	Reicher; Murray A. (Rancho Santa Fe, CA), Fram; Evan K. (Paradise Valley, AZ)	MERGE HEALTHCARE SOLUTIONS INC. (Hartland, WI)	2016-04-27	2017-02-09
10909168	US 20170038951 A1	Database systems and interactive user interfaces for dynamic interaction with, and review of, digital medical image data	#VALUE!	Reicher; Murray A. (Rancho Santa Fe, CA), Fram; Evan K. (Paradise Valley, AZ)	MERGE HEALTHCARE SOLUTIONS INC. (Hartland, WI)	2016-04-27	2017-02-09
10898222	US 20190038310 A1	Adaptive classification for whole slide tissue segmentation	#VALUE!	Bredno; Joerg (San Francisco, CA), Chefd'hotel; Christophe (San Jose, CA), Chen; Ting (Sunnyvale, CA), Chukka; Srinivas (San Jose, CA), Nguyen; Kien (Ho Chi Minh, VN)	VENTANA MEDICAL SYSTEMS, INC. (Tucson, AZ)	2018-09-13	2019-02-07
10877040	NA	Imaging mass spectrometry and uses thereof	#VALUE!	Norris; Jeremy L. (Smryna, TN), Caprioli; Richard M. (Brentwood, TN), Robbins; Jason B. (Nashville, TN)	FRONTIER DIAGNOSTICS, LLC (Smyrna, TN)	2019-04-29	Not Published
10783627	US 20180253841 A1	Predicting cancer recurrence using local co-occurrence of cell morphology (LoCoM)	#VALUE!	Madabhushi; Anant (Shaker Heights, OH), Lu; Cheng (Cleveland Heights, OH)	Case Western Reserve University (Cleveland, OH)	2018-02-19	2018-09-06
10754140	US 20190137753 A1	Parallel imaging acquisition and restoration methods and systems	#VALUE!	Chan; Chi Shing (San Diego, CA), Yang; Changhuei (South Pasadena, CA)	California Institute of Technology (Pasadena, CA)	2018-11-02	2019-05-09
10754138	US 20190049712 A1	Multi-well fourier ptychographic and fluorescence imaging	#VALUE!	Kim; Jinho (Pasadena, CA), Yang; Changhuei (South Pasadena, CA)	California Institute of Technology (Pasadena, CA)	2018-10-16	2019-02-14
10733726	US 20190087954 A1	Pathology case review, analysis and prediction	#VALUE!	Lloyd; Mark Cassidy Cridlin (Tampa, FL), Bui; Marilyn Yuanxin Ma (Tampa, FL), Rejniak; Katarzyna Ann (Tampa, FL), Puri; Munish (Tampa, FL)	H LEE MOFFITT CANCER CENTER AND RESEARCH INSTITUTE (Tampa, FL)	2018-07-09	2019-03-21
10732396	US 20190317311 A1	Array level Fourier ptychographic imaging	#VALUE!	Kim; Jinho (Pasadena, CA), Yang; Changhuei (South Pasadena, CA)	California Institute of Technology (Pasadena, CA)	2019-01-08	2019-10-17
10706535	US 20190080450 A1	Tissue staining quality determination	#VALUE!	Arar; Nuri Murat (Lausanne, CH), Gabrani; Maria (Thalwil, CH), Kaigala; Govind (Rueschlikon, CH), Kashyap; Aditya (Zurich, CH), Khartchenko; Anna Fomitcheva (Zurich, CH), Pati; Pushpak (Rueschlikon, CH)	International Business Machines Corporation (Armonk, NY)	2017-09-08	2019-03-14
10614284	US 20180121709 A1	Descriptive measurements and quantification of staining artifacts for in situ hybridization	#VALUE!	Garsha; Karl (Sahuarita, AZ), Otter; Michael (Tucson, AZ), Taft; Jefferson (Sahuarita, AZ), Stevens; Benjamin (Oro Valley, AZ), Ventura; Frank (Tucson, AZ)	Ventana Medical Systems, Inc. (Tucson, AZ)	2017-11-21	2018-05-03
10606055	US 20140118529 A1	Fourier ptychographic imaging systems, devices, and methods	#VALUE!	Zheng; Guoan (Vernon, CT), Yang; Changhuei (Alhambra, CA), Horstmeyer; Roarke (San Marino, CA)	California Institute of Technology (Pasadena, CA)	2013-10-28	2014-05-01
10598664	US 20180136215 A1	Epithelial quantitation of histologically normal prostate tissue predicts the presence of cancer in tissue biopsies	#VALUE!	Jarrard; David Frazier (Madison, WI), Yang; Bing (Madison, WI)	WISCONSIN ALUMNI RESEARCH FOUNDATION (Madison, WI)	2017-11-14	2018-05-17
10586376	US 20180357816 A1	Automated method of predicting efficacy of immunotherapy approaches	#VALUE!	Gholap; Abhijeet (Cupertino, CA), Jadhav; Anagha (Cupertino, CA), Kamble; Gurunath (Cupertino, CA)	OPTRASCAN, INC. (Cupertino, CA)	2018-06-13	2018-12-13
10176579	US 20160042511 A1	Tissue object-based machine learning system for automated scoring of digital whole slides	#VALUE!	Chukka; Srinivas (San Jose, CA), Chivate; Sujit Siddheshwar (Dhayari, IN), Patil; Suhas Hanmantrao (Katraj, IN), Sabata; Bikash (Cupertino, CA), Sertel; Olcay (Sunnyvale, CA), Sarkar; Anindya (Milpitas, CA)	VENTANA MEDICAL SYSTEMS, INC. (Tucson, AZ)	2014-03-12	2016-02-11
10127662	NA	Systems and user interfaces for automated generation of matching 2D series of medical images and efficient annotation of matching 2D medical images	#VALUE!	D.R. Systems, Inc. (San Diego, CA)	Reicher; Murray A. (Rancho Santa Fe, CA), Fram; Evan K. (Paradise Valley, AZ)	2015-08-04	Not Published
10102625	US 20170330318 A1	Method and system for analyzing one or more multi-resolution medical images	#VALUE!	Shanghvi; Umesh (Mumbai, IN), Goradia; Rhushabh (Mumbai, IN), Jain; Adarsh (Mumbai, IN)	ADITYA IMAGING INFORMATION TECHNOLOGIES (AIIT) (Mumbai, IN)	2016-03-10	2017-11-16
10102418	US 20160335478 A1	Adaptive classification for whole slide tissue segmentation	#VALUE!	Bredno; Joerg (San Francisco, CA), Chefd'hotel; Christophe (Sunnyvale, CA), Chen; Ting (Mountain View, CA), Chukka; Srinivas (San Jose, CA), Nguyen; Kien (Sunnyvale, CA)	VENTANA MEDICAL SYSTEMS, INC. (Tucson, AZ)	2016-07-28	2016-11-17
10055551	US 20160253466 A1	Systems and methods for quantitative analysis of histopathology images using multiclassifier ensemble schemes	#VALUE!	Agaian; Sos (San Antonio, TX), Mosquera-Lopez; Clara M. (San Antonio, TX), Greenblatt; Aaron (Portola Valley, CA)	Board of Regents of the University of Texas System (Austin, TX)	2015-04-16	2016-09-01
10049447	US 20160314580 A1	Pathology case review, analysis and prediction	#VALUE!	Lloyd; Mark Cassidy Cridlin (Tampa, FL), Bui; Marilyn Yuanxin Ma (Tampa, FL), Rejniak; Katarzyna Anna (Tampa, FL), Puri; Munish (Tampa, FL)	H. Lee Moffitt Cancer Center and Research Insititute, Inc. (Tampa, FL)	2015-05-14	2016-10-27
9710695	US 20140270431 A1	Characterizing pathology images with statistical analysis of local neural network responses	#VALUE!	Xu; Xun (Palo Alto, CA), Nakamura; Akira (San Jose, CA), Wang; Su (San Jose, CA)	Sony Corporation (Tokyo, JP)	2014-03-14	2014-09-18
9672629	US 20160314594 A1	Fluorescence image processing apparatus and method	#VALUE!	Vink; Jelte Peter (Eindhoven, NL), Van Leeuwen; Marinus Bastiaan (Eindhoven, NL)	KONINKLIJKE PHILIPS N.V. (Eindhoven, NL)	2015-06-11	2016-10-27
9607376	US 20150339818 A1	Method and apparatus for image scoring and analysis	#VALUE!	Jain; Rohit (Ventura, CA), Schmid; Joachim Helmut (Santa Barbara, CA), Verardo; Mark (Ventura, CA), Caron; Jeffery (Moraga, CA)	DAKO DENMARK A/S (Glostrup, DE)	2015-08-04	2015-11-26
9519823	US 20120033861 A1	Systems and methods for digital image analysis	#VALUE!	Dai; Shengyang (San Jose, CA), Wang; Su (San Jose, CA), Nakamura; Akira (Cupertino, CA), Ohashi; Takeshi (Kanagawa, JP), Yokono; Jun (Tokyo, JP)	Sony Corporation (Tokyo, JP	2010-08-06	2012-02-09
9081822	US 20140270496 A1	Discriminative distance weighting for content-based retrieval of digital pathology images	#VALUE!	Xu; Xun (Palo Alto, CA), Nakamura; Akira (San Jose, CA), Dai; Shengyang (San Jose, CA), Wang; Su (San Jose, CA)	Sony Corporation (Tokyo, JP)	2013-03-15	2014-09-18
9002092	US 20120106821 A1	Image-based risk score--A prognostic predictor of survival and outcome from digital histopathology	#VALUE!	Madabhushi; Anant (South Plainfield, NJ), Basavanhally; Ajay (Skillman, NJ), Ganesan; Shridar (Westfield, NJ)	Rutgers, The State University Of New Jersey (New Brunswick, NJ)	2010-08-05	2012-05-03
8934718	US 20130034301 A1	Interactive analytics of digital histology slides	#VALUE!	Cosatto; Eric (Red Bank, NJ), Malon; Christopher (Fort Lee, NJ), Graf; Hans P. (Lincroft, NJ)	NEC Laboratories America, Inc. (Princeton, NJ)	2012-08-01	2013-02-07
8897537	US 20130034279 A1	Cloud-based digital pathology	#VALUE!	Cosatto; Eric (Red Bank, NJ), Malon; Christopher (Fort Lee, NJ), Graf; Hans P. (Lincroft, NJ)	NEC Laboratories America, Inc. (Princeton, NJ)	2012-08-01	2013-02-07
8873836	NA	Cluster-based classification of high-resolution data	#VALUE!	Dietrich; David (Hopedale, MA), Bhandarkar; Milind (San Jose, CA), Reiner; David Stephen (Lexington, MA)	EMC Corporation (Hopkinton, MA)	2012-06-29	Not Published
8774518	US 20130034304 A1	Digital pathology system with low-latency analytics	#VALUE!	Cosatto; Eric (Red Bank, NJ), Malon; Christopher (Fort Lee, NJ), Graf; Hans P. (Lincroft, NJ)	NEC Laboratories America, Inc. (Princeton, NJ)	2012-08-01	2013-02-07
10943346	US 20190355113 A1	Multi-sample whole slide image processing in digital pathology via multi-resolution registration and machine learning	#VALUE!	Wirch; Eric W. (Somerville, MA), Andryushkin; Alexander (Ayer, MA), Wingard, II; Richard Y. (Newton, MA), Lee; Nigel (Chestnut Hill, MA), Scourtas; Aristana Olivia (Nahant, MA), Wilbur; David C. (Pelham, NH)	CORISTA, LLC (Concord, MA)	2019-04-24	2019-11-21
8351676	US 20120087556 A1	Digital image analysis using multi-step analysis	#VALUE!	Dai; Shengyang (San Jose, CA), Wang; Su (San Jose, CA), Nakamura; Akira (San Jose, CA), Ohashi; Takeshi (Kanagawa, JP), Yokono; Jun (Tokyo, JP)	Sony Corporation (Tokyo, JP)	2010-10-12	2012-04-12
8345976	US 20120033862 A1	Systems and methods for segmenting digital images	#VALUE!	Wang; Su (San Jose, CA), Dai; Shengyang (San Jose, CA), Nakamura; Akira (Cupertino, CA), Ohashi; Takeshi (Kanagawa, JP), Yokono; Jun (Tokyo, JP)	Sony Corporation (Tokyo, JP)	2010-08-06	2012-02-09
10984894	US 20200211678 A1	Automated image quality control apparatus and methods	#VALUE!	Foley; Christopher (Amersham, GB), Tezges; Pal (Budapest, HU), Rusko; Laszlo (Szeged, HU)	GE HEALTHCARE LIMITED (Buckinghamshire, GB)	2018-12-27	2020-07-02
10957442	US 20200211692 A1	Facilitating artificial intelligence integration into systems using a distributed learning platform	#VALUE!	Kalafut; John (Pittsburgh, PA), Dreyer; Keith (Fort Lauderdale, FL), Michalski; Mark (Boston, MA), Pomerantz; Stuart (Boston, MA), Doyle; Sean (Boston, MA), Tenenholtz; Neil (Cambridge, MA)	GE Precision Healthcare, LLC (Wauwatosa, WI)	2018-12-31	2020-07-02
10950338	US 20200211698 A1	Method and apparatus for generating an artificial intelligence 3D dataset and performing interactive manipulation and rendering of the dataset	#VALUE!	Douglas; Robert Edwin (Winter Park, FL)	Douglas; Robert Edwin (Winter Park, FL)	2020-01-07	2020-07-02
10909681	US 20200219262 A1	Automated selection of an optimal image from a series of images	#VALUE!	Hsiao; Albert (San Diego, CA), Bahrami; Naeim (San Diego, CA), Retson; Tara (San Diego, CA)	The Regents of the University of California (Oakland, CA)	2019-01-03	2020-07-09
10867011	US 20190392943 A1	Medical image identification and interpretation	#VALUE!	Sorenson; Jeffrey L. (Wake Forest, NC), MacCutcheon; David W. (Marshfield, MA), Zhao; Tiecheng (Concord, CA), Kuhn; Gael (Montreuil, FR)	TERARECON, INC. (Foster City, CA)	2019-09-07	2019-12-26
9934568	US 20170200270 A1	Computer-aided analysis and rendering of medical images using user-defined rules	#VALUE!	Reicher; Murray A. (Rancho Santa Fe, CA), Trambert; Michael (Santa Barbara, CA), Fram; Evan K. (Paradise Valley, AZ)	D.R. Systems, Inc. (San Diego, CA)	2017-03-24	2017-07-13
9933930	US 20160132228 A1	Systems and methods for applying series level operations and comparing images using a thumbnail navigator	#VALUE!	Gross; Ryan Wayne (Barrington, IL), Carroll; Joseph (Barrington, IL), Klem; Donna (Barrington, IL), Yunker; Christopher (Barrington, IL), Rabbani; Naveed (Hoffman Estates, IL), Novatzky; Benjamin (Oak Park, IL)	General Electric Company (Schenectady, NY)	2016-01-05	2016-05-12
8526693	US 20120189180 A1	Systems and methods for machine learning based hanging protocols	#VALUE!	Vijaykalyan; Yeluri (Sunnyvale, CA), Lau; Denny (Emeryville, CA)	General Electric Company (Schenectady, NY)	2012-03-20	2012-07-26
8463741	US 20110060766 A1	Digital pathology system	#VALUE!	Ehlke; Joshua Todd (Dallas, TX), Khandavilli; Narasimha Rao (Pittsburgh, PA), McVaugh; Timothy Mark (Mars, PA), Melanson; Anthony J. (Pittsburgh, PA), Selzer; Steve (Pittsburgh, PA), Stratman; Curtis (Pittsburgh, PA), Virnik; Marina (New York, NY), Weihnacht; Joshua Micah (Brooklyn, NY), Zeng; Zhen (San Francisco, CA)	Omnyx, LLC (Pittsburgh, PA)	2009-09-04	2011-03-10
6278793	NA	Image quality based adaptive optimization of computer aided detection schemes	#VALUE!	Gur; David (Pittsburgh, PA), Zheng; Bin (Pittsburgh, PA)	University of Pittsburgh (Pittsburgh, PA)	1995-11-02	Not Published
10943681	US 20200160974 A1	Global multi-label generating system	#VALUE!	Yao; Li (San Francisco, CA), Prosky; Jordan (San Francisco, CA), Poblenz; Eric C. (Palo Alto, CA), Lyman; Kevin (Fords, NJ)	Enlitic, Inc. (San Francisco, CA)	2019-03-12	2020-05-21
10846854	US 20190114770 A1	Systems and methods for detecting cancer metastasis using a neural network	#VALUE!	Song; Qi (Seattle, WA), Kong; Bin (Charlotte, NC), Sun; Shanhui (Princeton, NJ)	SHENZHEN KEYA MEDICAL TECHNOLOGY CORPORATION (Shenzhen, CN)	2018-07-31	2019-04-18
10776606	US 20150110381 A1	Methods for delineating cellular regions and classifying regions of histopathology and microanatomy	#VALUE!	Parvin; Bahram (Mill Valley, CA), Chang; Hang (Moraga, CA), Zhou; Yin (Newark, DE)	The Regents of the University of California (Oakland, CA)	2014-09-22	2015-04-23
10733730	US 20200090331 A1	Method and system for computer-aided triage	#VALUE!	Mansi; Christopher (San Francisco, CA), Golan; David (San Francisco, CA)	Viz.ai Inc. (San Francisco, CA)	2019-11-19	2020-03-19
10635924	US 20180114087 A1	System and method for surgical guidance and intra-operative pathology through endo-microscopic tissue differentiation	#VALUE!	Kamen; Ali (Skillman, NJ), Sun; Shanhui (Princeton, NJ), Chen; Terrence (Princeton, NJ), Mansi; Tommaso (Plainsboro, NJ), Gigler; Alexander Michael (Untermeitingen, DE), Charalampaki; Patra (Leverkusen, DE), Fleischer; Maximillian (Hohenkirchen, DE), Comaniciu; Dorin (Princeton Junction, NJ)	Siemens Aktiengesellschaft	2016-11-17	2018-04-26
10614572	US 20190272636 A1	Method and system for computer-aided triage	#VALUE!	Mansi; Christopher (San Francisco, CA), Golan; David (San Francisco, CA)	Viz.ai Inc. (San Francisco, CA)	2019-05-21	2019-09-05
10552663	US 20180322327 A1	Machine learning classification and training for digital microscopy cytology images	#VALUE!	Smith; Richard Boyd (Orem, UT), Murdock; Michael C. (Orem, UT)	Techcyte, Inc. (Orem, UT)	2018-05-02	2018-11-08
10373315	US 20200090331 A1	Method and system for computer-aided triage	#VALUE!	Mansi; Christopher (San Francisco, CA), Golan; David (San Francisco, CA)	Viz.ai Inc. (San Francisco, CA)	2019-11-19	2020-03-19
10956795	US 20190087693 A1	Predicting recurrence in early stage non-small cell lung cancer (NSCLC) using spatial arrangement of clusters of tumor infiltrating lymphocytes and cancer nuclei	#VALUE!	Madabhushi; Anant (Shaker Heights, OH), Wang; Xiangxue (Cleveland Heights, OH), Velcheti; Vamsidhar (Pepper Pike, OH)	Case Western Reserve University (Cleveland, OH)	2018-08-24	2019-03-21
9430829	US 20150213302 A1	Automatic detection of mitosis using handcrafted and convolutional neural network features	#VALUE!	Madabhushi; Anant (Beachwood, OH), Wang; Haibo (Cleveland Heights, OH), Cruz-Roa; Angel (Bogota, CO), Gonzalez; Fabio (Bogota, CO)	Case Western Reserve University (Cleveland, OH)	2014-12-08	2015-07-30
10878293	US 20190197362 A1	System, method and computer-accessible medium for quantification of blur in digital images	#VALUE!	Campanella; Gabriele (New York, NY), Schuffler; Peter J. (New York, NY), Fuchs; Thomas (New York, NY)	MEMORIAL SLOAN KETTERING CANCER CENTER (New York, NY)	2018-03-08	2019-06-27
10565479	NA	Identifying and excluding blurred areas of images of stained tissue to improve cancer scoring	#VALUE!	Lesniak; Jan Martin (Munich, DE)	Definiens GmbH (Munich, DE)	2019-10-04	Not Published
10438096	US 20180182099 A1	Identifying and excluding blurred areas of images of stained tissue to improve cancer scoring	#VALUE!	Lesniak; Jan Martin (Munich, DE)	Definiens AG (Munich, DE)	2016-12-27	2018-06-28
10192099	US 20170169276 A1	Systems and methods for automated screening and prognosis of cancer from whole-slide biopsy images	#VALUE!	Agaian; Sos S. (San Antonio, TX), Lopez; Clara M. Mosquera (San Antonio, TX), Almuntashri; Ali (San Antonio, TX), Metzler; Richard (San Antonio, TX)	Board of Regents of The University of Texas System (Austin, TX)	2016-07-20	2017-06-15
10706260	US 20180144182 A1	Analyzing digital holographic microscopy data for hematology applications	#VALUE!	El-Zehiry; Noha Youssry (Plainsboro, NJ), Georgescu; Bogdan (Plainsboro, NJ), Ladic; Lance Anthony (Robbinsville, NJ), Kamen; Ali (Skillman, NJ), Sun; Shanhui (Princeton, NJ)	Siemens Healthcare Diagnostics Inc. (Tarrytown, NY)	2015-12-23	2018-05-24
10671833	US 20190087638 A1	Analyzing digital holographic microscopy data for hematology applications	#VALUE!	El-Zehiry; Noha (Plainsboro, NJ), Sun; Shanhui (Princeton, NJ), Georgescu; Bogdan (Plainsboro, NJ), Ladic; Lance (Robbinsville, NJ), Kamen; Ali (Skillman, NJ)	Siemens Healthcare Diagnostics Inc. (Tarrytown, NY)	2018-11-16	2019-03-21
10262757	US 20180301217 A1	Enhanced pathology diagnosis	#VALUE!	Barral; Joelle K. (Mountain View, CA)	Verily Life Sciences LLC (South San Francisco, CA)	2018-06-14	2018-10-18
10176363	US 20170132450 A1	Analyzing digital holographic microscopy data for hematology applications	#VALUE!	El-Zehiry; Noha (Plainsboro, NJ), Sun; Shanhui (Princeton, NJ), Georgescu; Bogdan (Plainsboro, NJ), Ladic; Lance (Robbinsville, NJ), Kamen; Ali (Skillman, NJ)	Siemens Healthcare Diagnostics Inc. (Tarrytown, NY)	2015-12-23	2017-05-11
10025902	US 20180046759 A1	Enhanced pathology diagnosis	#VALUE!	Barral; Joelle K. (Mountain View, CA)	Verily Life Sciences LLC (Mountain View, CA)	2016-08-12	2018-02-15
10843190	US 20160279633 A1	Apparatus and method for analyzing a bodily sample	#VALUE!	Bachelet; Ido (Modiin, IL), Pollak; Joseph Joel (Alon Shvut, IL), Levner; Daniel (Toronto, CA), Bilu; Yonatan (Jerusalem, IL), Yorav-Raphael; Noam (Efrat, IL)	S.D. Sight Diagnostics Ltd. (Tel Aviv, IL)	2016-06-06	2016-09-29
10663712	US 20200049970 A1	Methods and apparatus for detecting an entity in a bodily sample	#VALUE!	Eshel; Yochay Shlomo (Sde Warburg, IL), Lezmy; Natalie (Rishon Lezion, IL), Gluck; Dan (Kadima, IL), Houri Yafin; Arnon (Jerusalem, IL), Pollak; Joseph Joel (Neve Daniel, IL)	S.D. Sight Diagnostics Ltd. (Tel Aviv, IL)	2019-10-18	2020-02-13
10395368	US 20170178361 A1	Methods and systems for assessing histological stains	#VALUE!	Berezhna; Svitlana Y. (Los Gatos, CA), Alicea; Rene Nieves (San Francisco, CA), Coleman; Marilou L. (Newark, CA), Stonas; Walter G. (Campbell, CA), Cowart; Willie J. (San Francisco, CA), Li; Wenjing (Sunnyvale, CA), Olah; Ema C. (Ventura, CA)	Abbott Laboratories (Abbott Park, IL)	2016-12-14	2017-06-22
9488639	US 20150004630 A1	Cell-based tissue analysis	#VALUE!	Lange; Holger (Enger, DE), Krueger; Joseph (Andover, MA), Young; George David (Boulder, CO), Johnson; Trevor (San Diego, CA), Voelker; Frank (Brewster, MA), Potts; Steven (Phoenix, AZ)	FLAGSHIP BIOSCIENCES, INC. (Westminster, CO)	2013-07-03	2015-01-01
10977794	US 20190206055 A1	Automated identification of tumor buds	#VALUE!	Gurcan; Metin (Winston-Salem, NC), Frankel; Wendy (Columbus, OH), Chen; Wei (Columbus, OH), Ahmad Fauzi; Mohammad Faizal (Selangor, MY)	Ohio State Innovation Foundation (Columbus, OH)	2018-12-21	2019-07-04
6101265	701974	Method and apparatus for acquiring and reconstructing magnified specimen images from a computer-controlled microscope	#VALUE!	Bacus; James V. (Downers Grove, IL), Bacus; James W. (Oakbrook, IL)	Bacus Research Laboratories, Inc. (Elmhurst, IL)	1996-08-23	2000-08-08
6272235	805856	Method and apparatus for creating a virtual microscope slide	#VALUE!	Bacus; James V. (Downers Grove, IL), Bacus; James W. (Oakbrook, IL)	Bacus Research Laboratories, Inc. (Elmhurst, IL)	1997-03-03	2001-08-07
6711283		Fully automatic rapid microscope slide scanner	#VALUE!	Soenksen; Dirk G. (Carlsbad, CA)	Aperio Technologies, Inc. (Vista, CA)	2000-05-03	2004-03-23
6917696	563437	Fully automatic rapid microscope slide scanner	#VALUE!	Soenksen; Dirk G. (Carlsbad, CA)	Aperio Technologies, Inc. (Vista, CA)	2004-03-11	2005-07-12
7457446	US 20050270638 A1	Fully automatic rapid microscope slide scanner	#VALUE!	Soenksen; Dirk G. (Carlsbad, CA)	Aperio Technologies, Inc. (Vista, CA)	2005-07-01	2005-12-08
8055042	US 20090141126 A1	Fully automatic rapid microscope slide scanner	#VALUE!	Soenksen; Dirk G. (Carlsbad, CA)	Aperio Technologies, Inc. (Vista, CA)	2008-12-24	2011-11-08
7978894	US 20110037847 A1	Fully automatic rapid microscope slide scanner	#VALUE!	Soenksen; Dirk G. (Carlsbad, CA)	Aperio Technologies, Inc. (Vista, CA)	2010-10-22	2011-02-17
8385619	US 20120075457 A1	Fully automatic rapid microscope slide scanner	#VALUE!	Soenksen; Dirk G. (Carlsbad, CA)	Aperio Technologies, Inc. (Vista, CA)	2011-11-08	2013-02-26
8755579	US 20130162802 A1	Fully automatic rapid microscope slide scanner	#VALUE!	Soenksen; Dirk G. (Carlsbad, CA)	Aperio Technologies, Inc. (Vista, CA)	2013-02-20	2013-06-27
9386211	US 20140313313 A1	Fully automatic rapid microscope slide scanner	#VALUE!	Soenksen; Dirk G. (Carlsbad, CA)	Aperio Technologies, Inc. (Vista, CA)	2014-05-12	2014-10-23
9851550	US 20170003492 A1	Fully automatic rapid microscope slide scanner	#VALUE!	Soenksen; Dirk G. (Carlsbad, CA)	Aperio Technologies, Inc. (Vista, CA)	2016-07-01	2017-01-05
7692162	US 20080149855 A1	Imaging of two-dimensional arrays	#VALUE!	Mehta; Suresh N. (Pleasanton, CA), Bhatt; Neeraj (Fremont, CA), McDonald; Kevin A. (Novato, CA)	Bio-Rad Laboratories, Inc. (Hercules, CA)	2007-12-13	2008-06-26
8164622	US 20070147673 A1	System and method for single optical axis multi-detector microscope slide scanner	#VALUE!	Crandall; Greg (San Diego, CA)	Aperio Technologies, Inc. (Vista, CA)	2007-02-27	2007-06-28
	AU2021101734 (A4)	Smart healthcare solutions for patient monitoring and predicting pathological status using AI and IoT-Based Technology	#VALUE!	SINGH LAXMAN SINGH YADUVIR NISHA MS CHOUDHRY MAHIPAL SINGH SINGH YADAV JAY KANT PRATAP MEMORIA MINAKSHI DUBEY R B	CHOUDHRY MAHIPAL SINGH [IN] DUBEY R B [IN] MEMORIA MINAKSHI [IN] NISHA MS [IN] SINGH YADAV JAY KANT PRATAP [IN] SINGH LAXMAN [IN] SINGH YADUVIR [IN]	2021/04/06	2021-05-20
	US2021118553 (A1)	SYSTEMS AND METHODS FOR PROCESSING IMAGES TO PREPARE SLIDES FOR PROCESSED IMAGES FOR DIGITAL PATHOLOGY	#VALUE!	CEBALLOS LENTINI RODRIGO [US] KANAN CHRISTOPHER [US] RACITI PATRICIA [US] GRADY LEO [US] FUCHS THOMAS [US]	PAIGE AI INC [US]	2020/12/30	2021-04-22
	US2021117826 (A1)	SYSTEMS AND METHODS FOR PROCESSING IMAGES TO CLASSIFY THE PROCESSED IMAGES FOR DIGITAL PATHOLOGY	#VALUE!	KAPUR SUPRIYA [US] KANAN CHRISTOPHER [US] FUCHS THOMAS [US] GRADY LEO [US]	PAIGE AI INC [US]	2020/12/04	2021-04-22
	US2021098082 (A1)	TUMOR PHENOTYPE PREDICTION USING GENOMIC ANALYSES INDICATIVE OF DIGITAL-PATHOLOGY METRICS	#VALUE!	UDYAVAR AKSHATA RAMRAO [US] WANG YULEI [US] KOZLOWSKI CLEOPATRA [US]	GENENTECH INC [US]	2020/09/25	2021-04-01
	US2021073984 (A1)	SYSTEMS AND METHODS FOR PROCESSING IMAGES OF SLIDES FOR DIGITAL PATHOLOGY	#VALUE!	LOCKE JASON [US] SUE JILLIAN [US] SCHUEFFLER PETER [US] IZURIETA-HERRERA JOSE SEBASTIAN [US]	PAIGE AI INC [US]	2020/09/08	2021-03-11
	US2021005308 (A1)	TRANSFORMATION OF DIGITAL PATHOLOGY IMAGES	#VALUE!	KLAIMAN ELDAD [DE]	HOFFMANN LA ROCHE [US]	2020/07/31	2021-01-07
	AU2019275232 (A1)	Multi-sample whole slide image processing via multi-resolution registration	#VALUE!	WIRCH ERIC W ANDRYUSHKIN ALEXANDER WINGARD II RICHARD Y LEE NIGEL SCOURTAS ARISTANA OLIVIA WILBUR DAVID C	CORISTA LLC [US]	2019/04/24	2021-01-07
	US2020388028 (A1)	MACHINE LEARNING FOR DIGITAL PATHOLOGY	#VALUE!	AGUS DAVID B [US] MACKLIN PAUL THOMAS [US] RAWAT RISHI RAGHAV [US] RUDERMAN DANIEL LEE [US]	UNIV SOUTHERN CALIFORNIA [US]	2018/03/06	2020-12-10
	US2020381122 (A1)	SYSTEMS AND METHODS FOR PROCESSING IMAGES OF SLIDES TO AUTOMATICALLY PRIORITIZE THE PROCESSED IMAGES OF SLIDES FOR DIGITAL PATHOLOGY	#VALUE!	GODRICH RAN [US] SUE JILLIAN [US] GRADY LEO [US] FUCHS THOMAS [US]	PAIGE AI INC [US]	2020/05/29	2020-12-03
	WO2020185660 (A1)	IMPROVED HISTOPATHOLOGY CLASSIFICATION THROUGH MACHINE SELF-LEARNING OF "TISSUE FINGERPRINTS"	#VALUE!	AGUS DAVID [US] RUDERMAN DANIEL [US] RAWAT RISHI [US] SHA FEI [US] SHIBATA DARRYL [US]	UNIV SOUTHERN CALIFORNIA [US]	2020/03/09	2020-09-17
	US2020294231 (A1)	EXPLAINABLE AI (XAI) PLATFORM FOR COMPUTATIONAL PATHOLOGY	#VALUE!	TOSUN AKIF BURAK [US] CHENNUBHOTLA SRINIVAS CHAKRA [US] FINE JEFFREY LOUIS [US]	SPINTELLX INC [US]	2020/03/16	2020-09-17
	US2020279354 (A1)	ARTIFACTS REMOVAL FROM TISSUE IMAGES	#VALUE!	KLAIMAN ELDAD [DE]	HOFFMANN LA ROCHE [US]	2018/09/21	2020-09-03
	WO2020075172 (A1)	SYSTEM AND METHOD FOR PERSONALIZATION AND OPTIMIZATION OF DIGITAL PATHOLOGY ANALYSIS	#VALUE!	LINHART CHAIM [IL] BIEN LILACH [IL] HELED RONEN [IL] MOSSEL JOSEPH [IL]	IBEX MEDICAL ANALYTICS LTD [IL]	2019/10/10	2020-04-16
	WO2020193708 (A1)	MACHINE LEARNING USING DISTANCE-BASED SIMILARITY LABELS	#VALUE!	KLAIMAN ELDAD [DE] GILDENBLAT JACOB [IL]	HOFFMANN LA ROCHE [CH] HOFFMANN LA ROCHE [US]	2020/03/26	2020-10-01
	WO2020035514 (A1)	GENERATING ANNOTATION DATA OF TISSUE IMAGES	#VALUE!	ZUO FEI [NL] PIERIK ANKE [NL] WIMBERGER-FRIEDL REINHOLD [NL] DE LAAT KOEN [NL] VAN DRIEL MARC [NL]	KONINKLIJKE PHILIPS NV [NL]	2019/08/14	2020-02-20
	CN109416730 (A)	METHOD AND SYSTEM FOR DETECTING PATHOLOGICAL ANOMALIES IN A DIGITAL PATHOLOGY IMAGE AND METHOD FOR ANNOTATING A TISSUE SLIDE	#VALUE!	EUREN KRISTIAN	CONTEXTVISION AB	2017/06/07	2019-03-01
	CN108229569 (A)	Method for expanding digital pathology image dataset sample based on dyeing component adjusting	#VALUE!	JIANG ZHIGUO ZHENG YUSHAN	MOTIC XIAMEN MEDICAL DIAGNOSTIC SYSTEMS CO LTD	2018/01/10	2018-06-29
	CN111681738 (A)	Pathological section-based scanning and analysis integrated method, device, equipment and medium	#VALUE!	GUO BINGXUE LYU CHUANFENG CHU XIAO WANG JIYONG LOU WENJIE	PING AN TECH SHENZHEN CO LTD	2020/06/09	2020-09-18
	WO2020243583 (A1)	ARTIFICIAL INTELLIGENCE PROCESSING SYSTEM AND AUTOMATED PRE-DIAGNOSTIC WORKFLOW FOR DIGITAL PATHOLOGY	#VALUE!	GEORGESCU WALTER [US] SALIGRAMA KIRAN [US] LUNA CARLOS [US] LAWLER DARRAGH [US] LACEY CLAUDE [US]	LEICA BIOSYSTEMS IMAGING INC [US]	2020/05/29	2020-12-03
	CN109979546 (A)	Network model analysis platform based on artificial intelligence digital pathology and constructing method thereof	#VALUE!	WAN JUN YANG QIANYING LYU CHUNYAN JIN FENG JIN XIN ZHANG LIN XU KAIXING ZHENG LEI WANG KUN LIU YUZHEN YAO QI FAN GUIYING ZHA XI HUANG DAN ZHOU WEILAN YANG JIAYAN WANG YIRAN YANG WENXIN	UNIV CHENGDU	2019/04/04	2019-07-05
	CN108288506 (A)	Cancer pathology auxiliary diagnosis method based on artificial intelligence technology	#VALUE!	ZHOU XIAOGUANG SUN MUYI ZHANG GUANHONG DANG HAO ZHANG WENBAO HAN KAI	YUSHENG INTELLIGENT TECH SHANGHAI CO LTD	2018/01/23	2018-07-17
	CN110335668 (A)	Auxiliary analysis method and system for pathological image of thyroid cancer cells based on deep learning	#VALUE!	LU HONGSHENG CHEN QI DAI YUECHU	TAIZHOU CENTRAL HOSPITAL TAIZHOU UNIV HOSPITAL	2019/05/22	2019-10-15
112215801	G06T7/00 G06K9/62 G06N20/10 G06N3/04 G06N3/08	Pathological image classification method and system based on deep learning and machine learning (딥 러닝과 기계 학습에 기초가 된 병적 영상 분류 방법과 시스템)	#VALUE!		BEIHANG UNIVERSITY BEIJING ANZHEN HOSPITAL, CAPITAL MEDICAL UNIVERSITY	2020-09-14	2021-01-12
112116559	G06T7/00 G06K9/34 G06K9/62 G16H30/00 G16H50/20	Digital pathological image intelligent analysis method based on deep learning (딥 러닝에 기초가 된 디지털 병적 이미지 지적 분석 방법)	#VALUE!		HELLO ARTIFICIAL INTELLIGENCE TECHNOLOGY RESEARCH AND DEVELOPMENT KUNSHAN CO., LTD.	2020-08-17	2020-12-22
111899252	G06T7/00 G06T7/11	Pathological image processing method and device based on artificial intelligence (인공지능에 기초가 된 병적 화상 처리 방법과 장치)	#VALUE!		TENCENT TECHNOLOGY (SHENZHEN) CO., LTD.	2020-08-06	2020-11-06
111798966	G16H30/20 G06K17/00 G06N3/04 G06N3/08 G16H15/00 G16H30/40	Scanning method for identifying digital pathological section based on artificial intelligence assistance (인공지능 보조에 기초가 된 디지털 병적 섹션을 확인하기 위한 주사 방식)	#VALUE!		SHANGHAI CHANGDAO MEDICAL TECHNOLOGY CO., LTD.	2020-07-07	2020-10-20
111681738	G16H30/20 G06T7/00 G16H50/20	Pathological section-based scanning and analysis integrated method, device, equipment and medium (병적 구획 기반 스캐닝과 분석 집적화 방법, 장치, 장비 그리고 매체)	#VALUE!		PING AN TECHNOLOGY (SHENZHEN) CO., LTD.	2020-06-09	2020-09-18
111798410	G06T7/00 G06N3/04 G06N3/08 G06T7/33 G16H30/20	Cancer cell pathology grading method, device and equipment based on a deep learning model and medium (딥 러닝 모델과 매체에 기초가 된 암세포 병리학 등급법, 장치 및 장비)	#VALUE!		SHENZHEN SECOND PEOPLE&apos;S HOSPITAL (SHENZHEN INSTITUTE OF TRANSLATIONAL MEDICINE)	2020-06-01	2020-10-20
111599347	G10L15/02 A61B5/00 G10L17/02 G10L25/24 G10L25/30	Standardized sampling method for extracting pathological speech MFCC features for artificial intelligence analysis (인공지능 분석을 위한 병적 음성 MFCC 특징을 추출하기 위한 표준화된 샘플링 방법)	#VALUE!		GUANGZHOU KEHUI JIANYUAN MEDICAL TECHNOLOGY CO., LTD.	2020-05-27	2020-08-28
111584073	G16H50/20 G06T7/00	Diagnosis model constructed based on artificial intelligence fusion multi-modal information and used for various pathology types of benign and malignant pulmonary nodules (인공지능 퓨전 다중 양식의 정보에 기초가 되고 상냥한 및 악성 폐 결절의 다양한 병리학 타입을 위해 이용된 구성된 진단 모델)	#VALUE!		SHANDONG UNIVERSITY SHANDONG ZHIWEI ZHICHENG ELECTRONIC TECHNOLOGY CO., LTD.	2020-05-13	2020-08-25
111554381	G16H30/20 G06T7/00 G06T7/10 G06T7/62 G16H50/20	Artificial intelligence pathological diagnosis method for renal clear cell carcinoma based on deep learning (딥 러닝을 기반으로 하는 신장 깨끗한 세포 칼시노마에 대한 인공지능 병리학상 진단 방법)	#VALUE!		SHANGHAI GENNRAL HOSPITAL	2020-04-23	2020-08-18
110767312	G16H50/20	Artificial intelligence auxiliary pathological diagnosis system and method (인공지능 보조 병리학상 진단 시스템과 방법)	#VALUE!		HANGZHOU DIYINGJIA TECHNOLOGY CO., LTD.	2019-12-26	2020-02-07
110853022	G06T7/00 G06K9/00 G06T7/10 G06T7/11 G06T7/136 G06T7/70 G16H10/40 G16H30/00 G16H50/20	Pathological section image processing method, device and system and storage medium (병적 단면 화상 가공 방법, 장치 및 시스템과 저장 매체)	#VALUE!		TENCENT TECHNOLOGY (SHENZHEN) CO., LTD.	2019-11-14	2020-02-28
110781953	G06K9/62 G06N3/04 G06N3/08	Lung cancer pathological section classification method based on multi-scale pyramid convolutional neural network (멀티-스케일 피라미드 컨벌루셔널 신경 회로에 기초가 된 폐암 병적 섹션 분류 방법)	#VALUE!		GUANGZHOU LEZHI MEDICAL TECHNOLOGY CO., LTD.	2019-10-24	2020-02-11
110767292	G16H30/20 G06K9/00 G06T5/30 G06T7/13 G06T7/136 G06T7/181	Pathological number identification method and device, information identification method and device and information identification system (병적 갯수 식별 방법과 장치, 정보 식별 방법과 장치 및 정보 식별 시스템)	#VALUE!		TENCENT TECHNOLOGY (SHENZHEN) CO., LTD.	2019-10-12	2020-02-07
110689958	G16H50/20 G16H30/20	Cancer pathology auxiliary diagnosis method based on artificial intelligence technology (인공 지능 기술에 기초가 된 암병리학 보조 진단 방법)	#VALUE!		HANGZHOU YISHENG MEDICAL TECHNOLOGY CO., LTD.	2019-09-09	2020-01-14
110675940	G16H30/40 G06F16/51 G06K9/32 G16H70/60	Pathological image labeling method and device, computer device, and storage medium (병적 이미지 표지화 방법과 장치, 컴퓨터 장치와 저장 매체)	#VALUE!		PING AN TECHNOLOGY (SHENZHEN) CO., LTD.	2019-08-01	2020-01-10
110288613	G06T7/11 G06N3/04	Ultrahigh-pixel tissue pathological image segmentation method (Ultrahigh-픽셀 조직 병적 영상분할방법)	#VALUE!		CHONGQING INSTITUTE OF GREEN AND INTELLIGENT TECHNOLOGY, CHINESE ACADEMY OF SCIENCES	2019-06-12	2019-09-27
110443794	G06T7/00 G06K9/62 G16H30/00	Image state determination method, device and system based on pathological image (병적 이미지에 기초가 된 화면 상태 결정 방법, 장치 및 시스템)	#VALUE!		TENCENT TECHNOLOGY (SHENZHEN) CO., LTD.	2019-05-29	2019-11-12
110377779	G06F16/58 G06F16/51 G16H30/20 G16H30/40	Image annotation method, pathological image-based annotation display method and device (이미지 주석 방법, 병적 화상 기반 주석 표시 방법 및 장치)	#VALUE!		TENCENT TECHNOLOGY (SHENZHEN) CO., LTD.	2019-05-29	2019-10-25
109979546	G16C20/70 G16C20/62 G16C20/90 G16H70/40 G16H70/60	Network model analysis platform based on artificial intelligence digital pathology and constructing method thereof (그것의 인공지능 디지털 병리학과 동구성 방법에 기초가 된 망 모델 분석 플랫폼)	#VALUE!		CHENGDU UNIVERSITY	2019-04-04	2019-07-05
109872803	G16H30/40 G06T7/00	Artificial intelligence pathology marking system (인공지능 병리학 마킹 시스템)	#VALUE!		THOROUGH IMAGES, INC.	2019-01-28	2019-06-11
109360646	G16H50/20 G06T7/00 G16H30/00	Pathological auxiliary diagnosis system based on artificial intelligence (인공지능에 기초가 된 병적 보조 진단 시스템)	#VALUE!		TOUCHE IMAGE (BEIJING) TECHNOLOGY CO., LTD.	2018-08-31	2019-02-19
108898175	G06K9/62	Computer-aided model construction method based on deep learning gastric cancer pathological sections (딥 러닝 위의 암 병적 섹션에 기초가 된 컴퓨터 이용 모델 구조 방법)	#VALUE!		BEIJING UNIVERSITY OF TECHNOLOGY	2018-06-26	2018-11-27
108288506	G16H50/50 G06N3/04 G16H50/20	Cancer pathology auxiliary diagnosis method based on artificial intelligence technology (인공 지능 기술에 기초가 된 암병리학 보조 진단 방법)	#VALUE!		YUSHENG INTELLIGENT TECHNOLOGY (SHANGHAI) CO., LTD.	2018-01-23	2018-07-17
110573106	A61B34/10 G06N20/00 G16H10/60 G16H20/40 G16H30/40 G16H50/50 G16H50/70	Image based pathology prediction using artificial intelligence (인공지능을 이용하는 이미지 기반의 병리학 예측)	#VALUE!		MAZOR ROBOTICS LTD	2018-01-11	2019-12-13
112133427	G16H50/20 G06F40/211 G06F40/289 G06F40/30 G16H10/60 G16H50/70	Gastric cancer auxiliary diagnosis system based on artificial intelligence (인공지능에 기초가 된 위의 암 보조 진단 시스템)	#VALUE!		JIANGSU SKYRAY PRECISION MEDICAL TECHNOLOGY CO., LTD.	2020-09-24	2020-12-25
112057051	A61B5/00 A61B6/00 A61B8/00	Artificial intelligence medical image auxiliary diagnosis equipment (인공지능 의료 영상 보조 진단 장비)	#VALUE!		THE FIRST AFFILIATED HOSPITAL OF MEDICAL COLLEGE OF XI&apos;AN JIAOTONG UNIVERSITY	2020-09-23	2020-12-11
112084961	G06K9/00 G06N3/04 G06N3/08 G06T7/00 G16H30/40 G16H50/20	Artificial intelligence eye disease screening diagnosis and treatment system based on ophthalmologic robot (안과학의 로봇에 기초가 된 인공지능 눈 질병 스크리닝 진단과 처리 시스템)	#VALUE!		NINGBO EYE HOSPITAL	2020-09-11	2020-12-15
111916196	G16H40/60 G16H50/20 G16H50/50 G16H50/70 G16H70/60	Wound and skin pressure injury auxiliary diagnosis system based on artificial intelligence technology (감아진다 그리고 인공 지능 기술에 기초가 된 피부압 부상 보조 진단 시스템)	#VALUE!		RENJI HOSPITAL SHANGHAI JIAOTONG UNIVERSITY SCHOOL OF MEDICINE	2020-08-14	2020-11-10
112053768	G16H30/20 G06F16/55 G06F16/583 G16H50/20 G16H50/30	DIGITAL IMAGE SCREENING AND/OR DIAGNOSIS USING ARTIFICIAL INTELLIGENCE (인공지능을 이용한 디지털 영상 스크리닝 및/또는 진단)	#VALUE!		WELCH ALLYN, INC.	2020-06-06	2020-12-08
111640126	G06T7/11 G06K9/62 G06N3/04 G06N3/08 G06T7/136 G06T7/194 G06T7/33 G16H30/20 G16H50/20	Artificial intelligence diagnosis auxiliary method based on medical images (의료 영상에 기초가 된 인공지능 진단 보조 방법)	#VALUE!		CHENGDU GOLDISC UESTC MULTIMEDIA TECHNOLOGY CO., LTD.	2020-05-29	2020-09-08
111353998	G06T7/00 G06N3/00 G06N3/04 G06N3/08 G06T7/11	Tumor diagnosis and treatment prediction model and device based on artificial intelligence (종양 진단과 처리 인공지능에 기초가 된 예측모델과 장치)	#VALUE!		THE FIRST AFFILIATED HOSPITAL OF WENZHOU MEDICAL UNIVERSITY	2020-05-13	2020-06-30
111584071	G16H50/20 G06K9/62 G06N3/04 G06N3/08	Artificial intelligence auxiliary diagnosis model for primary malignant bone tumors around knee joints (니 조인트의 주위에 있는 1차 악성 뼈 종양을 위한 인공지능 보조 진단 모델)	#VALUE!		HE FANGZHOU	2020-05-11	2020-08-25
111223555	G16H30/20 G16H50/20	DICOM expansion method for medical image artificial intelligence auxiliary diagnosis result representation (의료 영상 인공지능 보조 진단 결과 표현을 위한 DICOM 전개법)	#VALUE!		BEIJING ANDEYIZHI TECHNOLOGY CO., LTD.	2019-12-26	2020-06-02
111126502	G06K9/62 G16H30/20 G16H50/20	DICOM medical image sequence classification method for artificial intelligence auxiliary diagnosis (인공지능 보조 진단을 위한 DICOM 의료 영상 시퀀스 분류 방법)	#VALUE!		BEIJING ANDEYIZHI TECHNOLOGY CO., LTD.	2019-12-26	2020-05-08
111127636	G06T17/00	Intelligent desktop-level three-dimensional diagnosis system for complex intra-articular fractures (지적 desktop-level 3차원적 진단 시스템을 위해 복잡한 관절 내의 파쇄)	#VALUE!		ZHUJI PEOPLE&apos;S HOSPITAL	2019-12-24	2020-05-08
111105872	G16H50/20 G06K9/00 G16H10/60 G16H15/00	Interaction method and device of medical image artificial intelligence auxiliary diagnosis system and PACS (의료 영상 인공지능 보조 진단 시스템과 PACS의 상호 동작 방법과 장치)	#VALUE!		GUANGZHOU PERCEPTION VISION MEDICAL TECHNOLOGIES CO., LTD. GUANGZHOU BAISHI DATA TECHNOLOGY CO., LTD.	2019-12-06	2020-05-05
111091893	G16H30/20 G16H50/20	Cytological auxiliary diagnosis system based on artificial intelligence (인공지능에 기초가 된 세포학 보조 진단 시스템)	#VALUE!		SHENZHEN LANDING MEDICAL LABORATORY	2019-10-31	2020-05-01
110755045	A61B5/00 G16H50/20 G16H50/70	Skin disease comprehensive data analysis and diagnosis auxiliary system and information processing method (피부 질환 포괄적 데이터 분석과 진단 보조 시스템과 정보 처리 방법)	#VALUE!		HUNAN UNIVERSITY OF FINANCE AND ECONOMICS	2019-10-30	2020-02-07
111046519	G06F30/20 G01R35/04 G06F111/10	Application analysis method of artificial intelligence technology in electric energy meter error diagnosis (전기 에너지 미터 에러 진단에 있는 인공 지능 기술의 적용 분석 방법)	#VALUE!		STATE GRID TIANJIN ELECTRIC POWER COMPANY ELECTRIC POWER RESEARCH INSTITUTE STATE GRID TIANJIN ELECTRIC POWER COMPANY STATE GRID CORPORATION OF CHINA	2019-10-09	2020-04-21
110767307	G16H50/20	Novel cell morphology artificial intelligence automatic diagnosis method (신규 세포 형태 인공지능 자동진단 방법)	#VALUE!		HANGZHOU YISHENG MEDICAL TECHNOLOGY CO., LTD.	2019-09-20	2020-02-07
110634134	G06T7/00 G16H50/20	Novel cell morphology artificial intelligence automatic diagnosis method (신규 세포 형태 인공지능 자동진단 방법)	#VALUE!		HANGZHOU YISHENG MEDICAL TECHNOLOGY CO., LTD.	2019-09-04	2019-12-31
110706805	G16H50/20 G06N20/00	Artificial intelligence medical diagnosis system based on feature selection (특징 선택에 기초가 된 인공지능 의료진단 시스템)	#VALUE!		EAST CHINA INSTITUTE OF TELECO.MMUNICAITONS	2019-08-30	2020-01-17
110517256	G06T7/00	Early cancer auxiliary diagnosis system based on artificial intelligence (인공지능에 기초가 된 조기암 보조 진단 시스템)	#VALUE!		CHONGQING UNIVERSITY CANCER HOSPITAL	2019-08-30	2019-11-29
108830853	G06T7/00 G06K9/62 G06T5/40 G06T7/10 G06T7/40 G06T7/60	Melanoma auxiliary diagnosis method based on artificial intelligence (인공지능에 기초가 된 흑생종 보조 진단 방법)	#VALUE!		NORTHEASTERN UNIVERSITY	2018-07-20	2018-11-16
108335748	G16H50/20	Artificial intelligence auxiliary diagnosis and treatment decision server cluster for nasopharyngeal carcinoma (비인두암을 위한 인공지능 보조 진단과 대우 확정 서버 클러스터)	#VALUE!		SUN YAT-SEN UNIVERSITY	2018-01-18	2018-07-27
108320807	G16H50/70 G16H50/20	Artificial intelligence assisted diagnosis and treatment decision cloud system for nasopharyngeal carcinoma (비인두암을 위한 인공지능 보조 진단과 대우 확정 구름계)	#VALUE!		SUN YAT-SEN UNIVERSITY	2018-01-18	2018-07-24
108206056	G16H50/20	nasopharyngeal cancer artificial intelligence auxiliary diagnosis and treatment decision terminal (비인두 암 인공지능 보조 진단과 대우 확정 터미널)	#VALUE!		SUN YAT-SEN UNIVERSITY	2018-01-18	2018-06-26
108343599	F04B51/00	Intelligent fault diagnosis method for water pump unit based on multi-granularity cascade forest (복합-세분도 캐스캐이드 포레스트를 기반으로 하는 워터 펌프 장치에 대한 지적 고장 진단 방법)	#VALUE!		CHINA INSTITUTE OF WATER RESOURCES AND HYDROPOWER RESEARCH	2018-01-10	2018-07-31
107977966	G06T7/00 G16H50/20	Auxiliary diagnosis method for benign and malignant properties and infiltration degree of pulmonary nodules based on artificial intelligence (인공지능을 기반으로 하는 폐 결절의 상냥한 및 악성 특성과 침투 각도에 대한 보조 진단 방법)	#VALUE!		DIANNEI (SHANGHAI) BIOTECHNOLOGY CO., LTD.	2017-12-20	2018-05-01
107358055	G06F19/00 A61B3/12 A61B3/14	Intelligent auxiliary diagnosis system (지적 보조 진단 시스템)	#VALUE!		HUZHOU UNIVERSITY	2017-07-21	2017-11-17
112270666	G06T7/00 G06K9/62 G06N3/04 G06T3/40 G06T7/11	Non-small cell lung cancer pathological section identification method based on deep convolutional neural network (깊은 컨벌루셔널 신경 회로에 기초가 된 비소 세포 폐암 병적 섹션 동정법)	#VALUE!		LIAONING TECHNICAL UNIVERSITY	2020-11-03	2021-01-26
112132843	G06T7/11 G06K9/62 G06T7/187	Hematoxylin-eosin staining pathological image segmentation method based on unsupervised deep learning (감독되지 않는 딥 러닝에 기초가 된 헤마톡실린-에오신 스테이닝 병적 영상분할방법)	#VALUE!		FUJIAN NORMAL UNIVERSITY	2020-09-30	2020-12-25
112258447	G06T7/00 G06N3/04 G06N3/08 G06T3/40 G06T7/35	Diagnosis information evaluation method and system based on multiple staining pathological images (다중 염색법 병적 이미지에 기초가 된 진단 정보 평가 방법과 시스템)	#VALUE!		BEIHANG UNIVERSITY	2020-09-14	2021-01-22
112085741	G06T7/11 G06N3/04 G06N3/08 G06T5/30 G06T7/136	Gastric cancer pathological section segmentation algorithm based on deep learning (딥 러닝에 기초가 된 위의 암 병적 섹션 분절 알고리즘)	#VALUE!		XIAMEN UNIVERSITY	2020-09-04	2020-12-15
111986802	G16H50/20 G06T7/00 G06T7/10	Lung adenocarcinoma pathological differentiation grade auxiliary determination system and method (폐 선암 병적 분화 그레이드 보조 판별 시스템과 방법)	#VALUE!		SHANGHAI PULMONARY HOSPITAL	2020-08-14	2020-11-24
112017162	G06T7/00 G06K9/62 G06T7/11	Pathological image processing method and device, storage medium and processor (병적 화상 처리 방법과 장치, 저장 매체와 프로세서)	#VALUE!		SHANGHAI AITROX INFORMATION TECHNOLOGY CO., LTD.	2020-08-10	2020-12-01
111882548	G06T7/00 G06N3/04 G06N3/08	Method and device for counting cells in a pathological image based on deep learning (딥 러닝을 기반으로 하는 병적 이미지에 있는 혈구 계산실에 대한 방법과 장치)	#VALUE!		BEIJING XBENTURY NETWORK TECHNOLOGY CO., LTD.	2020-07-31	2020-11-03
111784711	G06T7/11 G06T7/00 G06T7/12 G06T7/13 G06T7/194	Lung pathological image classification and segmentation method based on deep learning (딥 러닝에 기초가 된 Lung 병적 영상 분류와 영역 분할 기법)	#VALUE!		MOTIC (XIAMEN) MEDICAL DIAGNOSTIC SYSTEMS CO., LTD.	2020-07-08	2020-10-16
111784671	G06T7/00 G06K9/62 G06N3/04 G06T7/10	Pathological image lesion area detection method based on multi-scale deep learning (멀티-스케일 딥 러닝에 기초가 된 병적 이미지 병변 면적 발견 방법)	#VALUE!		TIANJIN UNIVERSITY TIANJIN FURUILONG METAL PRODUCTS CO., LTD.	2020-06-30	2020-10-16
111798464	G06T7/11 G06K9/62 G06N3/04 G06N3/08 G06T5/00 G16H50/20	Deep learning-based lymphoma pathological image intelligent identification method (깊은 학습 기반 림프종 병적 이미지 지적 식별 방법)	#VALUE!		TIANJIN DEEPCYTO INTELLIGENT TECHNOLOGY CO., LTD.	2020-06-30	2020-10-20
111709941	G06T7/00 G06N20/00	Lightweight automatic deep learning system and method for pathological images (병적 이미지를 위한 경량의 자동적 딥 러닝 시스템과 방법)	#VALUE!		SHANGHAI DIYING TECHNOLOGY CO., LTD.	2020-06-24	2020-09-25
111798416	G06T7/00 G06K9/32 G06N3/04 G06T7/11 G06T7/136 G06T7/90	Intelligent glomerulus detection method and system based on pathological images and deep learning (병적 이미지와 딥 러닝에 기초가 된 지적 사구체 발견 방법과 시스템)	#VALUE!		TAIYUAN UNIVERSITY OF TECHNOLOGY SHANXI PROVINCIAL PEOPLE&apos;S HOSPITAL	2020-06-18	2020-10-20
111582393	G06K9/62 G06T7/00 G16H50/20	Classification method for predicting benign and malignant pulmonary nodules of various pathological types based on three-dimensional deep learning network (3차원적 딥 러닝 네트워크에 기초가 된 다양한 병리학적 형태의 상냥한 및 악성 폐 결절을 예상하기 위한 분류 방법)	#VALUE!		SHANDONG UNIVERSITY SHANDONG ZHIWEI ZHICHENG ELECTRONIC TECHNOLOGY CO., LTD.	2020-05-13	2020-08-25
111583203	G06T7/00 G06K9/62 G06N3/04 G06N3/08 G06T7/136 G06T7/62	Pathological image labeling method and system based on deep learning model (딥 러닝 모델에 기초가 된 병적 이미지 표지화 방법과 시스템)	#VALUE!		QILU UNIVERSITY OF TECHNOLOGY	2020-04-27	2020-08-25
111612740	G06T7/00 G06N3/08 G06T7/10	Pathological image processing method and device (병적 화상 처리 방법과 장치)	#VALUE!		SHENZHEN UNIVERSITY	2020-04-16	2020-09-01
111476857	G06T11/00 G06N3/04 G06N3/08 G06T11/40 G06T7/90	Pathological image color standardization method with invariable structure based on deep learning (딥 러닝에 기초가 된 불변의 구조를 가진 병적 이미지 컬러 표준화 방법)	#VALUE!		GUANGDONG PROVINCIAL PEOPLE&apos;S HOSPITAL (GUANGDONG ACADEMY OF MEDICAL SCIENCES)	2020-04-10	2020-07-31
111462076	G06T7/00 G06K9/62 G06T7/11	Method and system for detecting fuzzy region of full-slice digital pathological image (full-slice 디지털 병적 이미지의 모호 영역을 탐지하기 위한 방법과 시스템)	#VALUE!		HUNAN GUOKE ZHITONG TECHNOLOGY CO., LTD.	2020-03-31	2020-07-28
111553361	G06K9/34 G06K9/42 G06K9/54 G06N3/04 G06N3/08	Pathological section label identification method (병적 섹션 라벨 동정법)	#VALUE!		WEST CHINA HOSPITAL, SICHUAN UNIVERSITY	2020-03-19	2020-08-18
111462036	G06T7/00 G06K9/00 G06K9/32 G06K9/46 G06K9/62 G06T7/66	Pathological image processing method and model training method and device based on deep learning (병적 화상 처리 방법과 모델 트레이닝 딥 러닝에 기초가 된 방법과 장치)	#VALUE!		TENCENT TECHNOLOGY (SHENZHEN) CO., LTD. THE SIXTH AFFILIATED HOSPITAL, SUN YAT-SEN UNIVERSITY	2020-02-18	2020-07-28
111311607	G06T7/11 G06N3/04 G06N3/08 G06T7/00	Psoriasis tissue pathological section segmentation method and system based on deep learning (딥 러닝에 기초가 된 건선 조직 병적 섹션 영역 분할 기법과 시스템)	#VALUE!		BEIJING BEIYE TECHNOLOGY CO., LTD.	2020-01-21	2020-06-19
111079862	G06K9/62 G06N3/04 G06N3/08	Papillary thyroid cancer pathology image classification method based on deep learning (딥 러닝에 기초가 된 젖꼭지 모양의 갑상선암 병리학 영상 분류 방법)	#VALUE!		XIDIAN UNIVERSITY	2019-12-31	2020-04-28
111127412	G06T7/00 G06K9/00 G06K9/62 G06N3/04 G06T5/00 G16H50/20 G16H70/60	Pathological image recognition device based on generative adversarial network (생성 반대하는 네트워크에 기초가 된 병적 영상 인식 처리 장치)	#VALUE!		GUANGDONG UNIVERSITY OF TECHNOLOGY	2019-12-18	2020-05-08
111179214	G06T7/00 G06T7/11 G06T7/155 G06T7/187	Pathological section tissue region recognition system based on image semantic segmentation (이미지 의미적 세그멘테이션에 기초가 된 병적 구간 조직 영역 인식 시스템)	#VALUE!		SUZHOU YOUNA MEDICAL EQUIPMENT CO., LTD.	2019-11-29	2020-05-19
110728666	G06T7/00 G06N3/04 G06N3/06 G16H30/20	Method for typing chronic sinusitis based on digital pathological slide and system thereof (디지털 병적 슬라이드에 기초가 된 만성부비동염을 타이핑하기 위한 방법과 그 시스템)	#VALUE!		THE THIRD AFFILIATED HOSPITAL, SUN YAT-SEN UNIVERSITY RESEARCH INSTITUTE OF TSINGHUA, PEARL RIVER DELTA	2019-10-08	2020-01-24
110659692	G06K9/62 G06N3/04 G06N3/08 G06T7/11 G16H30/20	Automatic pathological image labeling method based on reinforcement learning and deep neural network (강화 학습과 깊은 신경 회로에 기초가 된 자동적 병적 이미지 표지화 방법)	#VALUE!		CHONGQING UNIVERSITY THE SECOND AFFILIATED HOSPITAL, ARMY MEDICAL UNIVERSITY OF PLA	2019-09-26	2020-01-07
110472629	G06K9/32 G06K9/34 G06K9/62 G06T7/11	Pathological image automatic identification system based on deep learning and training method thereof (딥 러닝에 기초가 된 병적 이미지 자동 식별 장치와 그 훈련 방법)	#VALUE!		THE AFFILIATED HOSPITAL OF QINGDAO UNIVERSITY	2019-08-14	2019-11-19
110391022	G16H50/20 G06T7/00	Method for deep learning of breast cancer pathological image subdivision diagnosis based on multi-stage transfer (다-단 전송을 기반으로 하는 유방암 병적 이미지 하부 분할 진단의 딥 러닝에 대한 방법)	#VALUE!		NORTHEASTERN UNIVERSITY	2019-07-25	2019-10-29
112241945	G06T7/00 G06T7/136 G16H30/00	Digital pathological image intelligent analysis method based on deep learning algorithm and hardware overall optimization (딥 러닝 알고리즘과 하드웨어 전역 최량화에 기초가 된 디지털 병적 이미지 지적 분석 방법)	#VALUE!		GUANGZHOU THEARAY MEDICAL TECHNOLOGY CO., LTD.	2019-07-17	2021-01-19
111341435	G16H50/20 G16H50/70	Intelligent pathological diagnosis method based on distributed deep learning (분배된 딥 러닝에 기초가 된 지적 병리학상 진단 방법)	#VALUE!		THE FIRST AFFILIATED HOSPITAL OF ZHENGZHOU UNIVERSITY	2019-07-01	2020-06-26
110322435	G06T7/00 G06T7/11 G16H30/40	Gastric cancer pathology image canceration region segmentation method based on deep learning (딥 러닝에 기초가 된 위의 암 병리학 이미지 발암 영역 분할 방법)	#VALUE!		BEIJING UNIVERSITY OF TECHNOLOGY	2019-06-18	2019-10-11
110298383	G06K9/62 G06K9/46 G06N3/04 G06N3/08 G16H50/20 G16H50/70	Pathological classification method and system based on multi-modal deep learning (다중 양식의 딥 러닝에 기초가 된 병적 분류 방법과 시스템)	#VALUE!		INSTITUTE OF COMPUTING TECHNOLOGY, CHINESE ACADEMY OF SCIENCES BEIJING TENGMAO SHENGDA TECHNOLOGY CO., LTD.	2019-05-28	2019-10-01
110335668	G16H30/20 G06F16/51 G06F16/58 G06K9/62 G06N3/04 G16H50/20	Auxiliary analysis method and system for pathological image of thyroid cancer cells based on deep learning (딥 러닝을 기반으로 하는 갑상선 암 세포의 병적 이미지에 대한 보조 분석 방법과 시스템)	#VALUE!		TAIZHOU CENTRAL HOSPITAL (TAIZHOU UNIVERSITY HOSPITAL)	2019-05-22	2019-10-15
110580699	G06T7/00 G06T7/11 G06T7/62 G06T7/73	Pathological image cell nucleus detection method based on improved Faster RCNN algorithm (개선된 Faster RCNN 알고리즘에 기초가 된 병적 이미지 셀 핵 발견 방법)	#VALUE!		XUZHOU MEDICAL UNIVERSITY	2019-05-15	2019-12-17
110110634	G06K9/00 G06K9/46	Pathological image multi-staining separation method based on deep learning (딥 러닝에 기초가 된 병적 이미지 multi-staining 분리 방법)	#VALUE!		NANTONG UNIVERSITY	2019-04-28	2019-08-09
109875522	A61B5/00	Method for predicting consistency of pathological scores after prostate puncture and radical resection (전립선의 펑처와 근본적 절제술 뒤에 병적 스코어의 경도를 예상하기 위한 방법)	#VALUE!		SHANGHAI UNIVERSITY OF MEDICAL & HEALTH SCIENCES	2019-04-22	2019-06-14
109670510	G06K9/42 G06K9/62 G06N3/04 G06N3/08 G16H30/20 G16H50/20	A gastroscope biopsy pathological data screening system and method based on deep learning (딥 러닝에 기초가 된 위 내시경 생체검사 병적 데이터 스크리닝 시스템과 방법)	#VALUE!		WONDERS INFORMATION CO., LTD.	2018-12-21	2019-04-23
109635711	G06K9/00 G06K9/34 G06N3/08	Pathological image segmentation method based on deep learning network (딥 러닝 네트워크에 기초가 된 병적 영상분할방법)	#VALUE!		SHANGHAI HENGDAO MEDICAL PATHOLOGY DIAGNOSIS CENTER CO., LTD.	2018-12-07	2019-04-16
109740626	G06K9/62 G06N3/04 G06N3/08 G16H50/20	Method for detecting a cancer region in a breast cancer pathological section based on deep learning (딥 러닝에 기초가 된 유방암 병적 섹션에서 암 영역을 탐지하기 위한 방법)	#VALUE!		HANGZHOU DIANZI UNIVERSITY	2018-11-23	2019-05-10
109544529	G06T7/00 G06K9/62 G06T7/90	Pathological image data enhancement method oriented to depth learning model training and learning (깊이 학습 모델 트레이닝과 학습에 지향된 병적 영상 이미지 데이터 개선 시스템 방법)	#VALUE!		NANJING UNIVERSITY OF INFORMATION SCIENCE & TECHNOLOGY	2018-11-19	2019-03-29
108846828	G06T7/00	Pathological image target region positioning method and system based on deep learning (딥 러닝에 기초가 된 병적 이미지 타겟 영역 배치 방법과 시스템)	#VALUE!		SHANGHAI JIAO TONG UNIVERSITY	2018-05-04	2018-11-20
108305253	G06T7/00 G16H50/20	Pathological full-slice diagnosis method based on multi-magnification deep learning (다중 확대 딥 러닝에 기초가 된 병적 full-slice 진단 방법)	#VALUE!		MOTIC (XIAMEN) MEDICAL DIAGNOSTIC SYSTEMS CO., LTD.	2018-03-08	2018-07-20
108230339	G06T7/11 G06T3/40 G06T7/136	Method for labeling and complementing gastric cancer pathological slice based on pseudo-label iterative annotation (pseudo-label 반복적 주석에 기초가 된 위의 암 병적 슬라이스를 이름을 붙고 보충하기 위한 방법)	#VALUE!		ZHEJIANG UNIVERSITY	2018-01-31	2018-06-29
108305249	G06T7/00 G06N3/04	Rapid diagnosis and scoring method for full-scale pathological section based on deep learning (딥 러닝을 기반으로 하는 전면적 병적 섹션에 대한 신속 진단과 스코어링 방법)	#VALUE!		FUJIAN NORMAL UNIVERSITY	2018-01-24	2018-07-20
107945181	G06T7/00 G06T7/11 G06T7/136 G06T7/187 G06T7/194	Processing method and device for pathological image of lymphatic metastasis of breast cancer (유방암의 임파액 전이의 병적 이미지를 위한 가공 방법과 장치)	#VALUE!		BEIJING DEEPCARE INFORMATION TECHNOLOGY CO., LTD.	2017-12-30	2018-04-20
107730507	G06T7/11 G06N3/04 G06N3/08 G06T5/00	Automatic segmentation method of pathology area based on deep learning (딥 러닝에 기초가 된 병리학 영역의 자동 분할 방법)	#VALUE!		CHENGDU UNIVERSITY OF INFORMATION TECHNOLOGY	2017-08-23	2018-02-23
107369151	G06T7/00 G06F17/30 G06K9/62	Gastrointestinal stromal tumor pathological diagnosis support system and method based on big-data deep learning (빅데이터 딥 러닝에 기초가 된 위장세포막종양 병리학상 진단 지원 시스템과 방법)	#VALUE!		WAN XIANGBO CHEN HAO WANG LEI FAN XINJUAN LIN HUANGJING FENG LILI DOU QI WANG PING&apos;AN ZHU YAXI HUANG YAN THE SIXTH AFFILIATED HOSPITAL, SUN YAT-SEN UNIVERSITY SHENZHEN IMSIGHT MEDICAL TECHNOLOGY CO., LTD.	2017-06-07	2017-11-21
107368671	G06F19/00 G06N3/08	Benign gastritis pathological diagnosis support system and method based on big data deep learning (빅데이터 딥 러닝에 기초가 된 상냥한 위염 병리학상 진단 지원 시스템과 방법)	#VALUE!		WAN XIANGBO CHEN HAO FAN XINJUAN WANG LEI FENG LILI ZHU YAXI HUANG YAN LIN HUANGJING DOU QI WANG PING&apos;AN THE SIXTH AFFILIATED HOSPITAL, SUN YAT-SEN UNIVERSITY SHENZHEN IMSIGHT MEDICAL TECHNOLOGY CO., LTD.	2017-06-07	2017-11-21
107368670	G06F19/00 G06T7/00	Big data deep learning-based stomach cancer pathological diagnosis support system and method (빅데이터 깊은 학습 기반 위암 병리학상 진단 지원 시스템과 방법)	#VALUE!		WAN XIANGBO CHEN HAO FAN XINJUAN WANG LEI LIN HUANGJING FENG LILI DOU QI WANG PING&apos;AN ZHU YAXI HUANG YAN THE SIXTH AFFILIATED HOSPITAL, SUN YAT-SEN UNIVERSITY SHENZHEN IMSIGHT MEDICAL TECHNOLOGY CO., LTD.	2017-06-07	2017-11-21
105469100	G06K9/46 A61B5/00 G06K9/62 G06T7/00	Deep learning-based skin biopsy image pathological characteristic recognition method (깊은 학습 기반 피부 생검물 이미지 병리학적 특성 인식법)	#VALUE!		GUANGDONG UNIVERSITY OF TECHNOLOGY	2015-11-30	2016-04-06
112001882	G06T7/00	Lung cancer diagnosis method based on small sample learning of imaging omics (영상 오믹스의 작은 샘플 학습에 기초가 된 폐암 진단 방법)	#VALUE!		XUZHOU YUNLIAN MEDICAL TECHNOLOGY CO., LTD.	2020-07-08	2020-11-27
3568773	G06F17/00 A61B90/00	IMAGE BASED PATHOLOGY PREDICTION USING ARTIFICIAL INTELLIGENCE	#VALUE!		Mazor Robotics Ltd.	2019-11-20	2018-01-11
3751581	G16H50/20 G06T7/00	DIGITAL IMAGE SCREENING AND/OR DIAGNOSIS USING ARTIFICIAL INTELLIGENCE	#VALUE!		Welch Allyn, Inc.	2020-12-16	2020-06-04
3795983	G01N21/65 A61B5/00 G01N33/497 G06N3/04 G06N3/08	EXHALATION-BASED LUNG CANCER DIAGNOSIS METHOD AND SYSTEM	#VALUE!		Exopert Corporation	2021-03-24	2019-05-20
3528057	G03H1/00 G03H1/04 G01N15/02	PORTABLE DIAGNOSIS TEST AND USE THEREOF	#VALUE!		Guedes Braguine, Patrícia Guern Tecnologia Da Informação Ltda - Me Fundação Universidade Federal De São Carlos	2019-08-21	2017-10-11
3757888	G06K9/46 G06K9/62	MULTI-TASK DEEP LEARNING METHOD FOR A NEURAL NETWORK FOR AUTOMATIC PATHOLOGY DETECTION	#VALUE!		Koninklijke Philips N.V.	2020-12-30	2019-06-27
3622882	A61B5/00 G06K9/00 A61B5/026 G06K9/62	SYSTEM AND COMPUTER-IMPLEMENTED METHOD FOR DETECTING AND CATEGORIZING PATHOLOGIES THROUGH AN ANALYSIS OF PULSATILE BLOOD FLOW	Germany		Fundació Institut de Ciències Fotòniques Institució Catalana De Recerca I Estudis Avançats (ICREA) Hemophotonics, S.L.	2020-03-18	2018-09-14
3576096	G16H30/00	SENSITIVITY ANALYSIS FOR DIGITAL PATHOLOGY	#VALUE!		Koninklijke Philips N.V.	2019-12-04	2018-05-30
3506279	G16H30/40 G16H15/00	AUTOMATIC DIAGNOSIS REPORT PREPARATION	#VALUE!		Koninklijke Philips N.V.	2019-07-03	2018-01-02
3432268	G06T7/00 G06K9/46	DIAGNOSIS ASSISTING DEVICE, IMAGE PROCESSING METHOD IN DIAGNOSIS ASSISTING DEVICE, AND COMPUTER PROGRAM	#VALUE!		Casio Computer Co., Ltd.	2019-01-23	2017-07-05
3065072	G06F19/00	APPARATUS AND METHOD FOR PROVIDING RELIABILITY FOR COMPUTER AIDED DIAGNOSIS	#VALUE!		Samsung Electronics Co., Ltd.	2016-09-07	2016-02-22
3705047	A61B6/03 A61B6/00 G06T5/00	ARTIFICIAL INTELLIGENCE-BASED MATERIAL DECOMPOSITION IN MEDICAL IMAGING	#VALUE!		Siemens Healthcare GmbH	2020-09-09	2020-03-05
3675130	G16H30/40 G16H50/20	SYSTEMS AND METHODS TO DETERMINE DISEASE PROGRESSION FROM ARTIFICIAL INTELLIGENCE DETECTION OUTPUT	#VALUE!		General Electric Company	2020-07-01	2019-12-23
3813075	G16H30/20 G16H30/40 G16H50/20	SYSTEM AND METHOD FOR AUTOMATING MEDICAL IMAGES SCREENING AND TRIAGE	#VALUE!		Qure.Ai Technologies Private Limited	2021-04-28	2019-10-22
3579189	G06T7/70	ADAPTIVE NONLINEAR OPTIMIZATION OF SHAPE PARAMETERS FOR OBJECT LOCALIZATION IN 3D MEDICAL IMAGES	#VALUE!		Siemens Healthcare GmbH	2019-12-11	2019-06-03
3514756	G06T7/00 G06K9/00	MEDICAL ANALYSIS METHOD FOR PREDICTING METASTASES IN A TEST TISSUE SAMPLE	#VALUE!		Koninklijke Philips N.V.	2019-07-24	2018-01-18
3511941	G16H30/40 G16H50/20 G16H15/00 G06F17/30	METHOD AND SYSTEM FOR EVALUATING MEDICAL EXAMINATION RESULTS OF A PATIENT, COMPUTER PROGRAM AND ELECTRONICALLY READABLE STORAGE MEDIUM	#VALUE!		Siemens Healthcare GmbH	2019-07-17	2018-01-12
3246875	G06T7/30	METHOD AND SYSTEM FOR IMAGE REGISTRATION USING AN INTELLIGENT ARTIFICIAL AGENT	#VALUE!		Siemens Healthcare GmbH	2018-04-11	2017-05-18
3306500	G06F19/00	METHOD FOR ANALYSING MEDICAL TREATMENT DATA BASED ON DEEP LEARNING, AND INTELLIGENT ANALYSER THEREOF	#VALUE!		Chen, Kuan	2018-04-11	2016-05-31
3772720	G06T7/00	METHOD AND SYSTEM FOR IMAGE ANALYSIS	#VALUE!		Siemens Healthcare GmbH	2021-02-10	2019-08-08
3495812	G01N30/78 G01N21/00 G06F19/24 G06N99/00	ANALYSIS DATA PROCESSING METHOD AND ANALYSIS DATA PROCESSING DEVICE	#VALUE!		Shimadzu Corporation	2019-06-12	2016-08-03
2546802	G06T7/00 G06T11/20	Generating artificial hyperspectral images using correlated analysis of co-registered images	#VALUE!		Definiens AG	2014-09-03	2012-07-12
3708077	A61B5/055 A61B5/00	IN VIVO VISUALIZATION AND CONTROL OF PATHOLOGICAL CHANGES IN NEURAL CIRCUITS	#VALUE!		The Regents of the University of California	2020-09-16	2012-09-10
2646796	G01N1/31	CLOSED LOOP MONITORING OF AUTOMATED MOLECULAR PATHOLOGY SYSTEM	#VALUE!		General Electric Company	2015-08-26	2011-11-29
20210118553	G16H30/40 G16H50/20 G06K9/62 G06T7/00	SYSTEMS AND METHODS FOR PROCESSING IMAGES TO PREPARE SLIDES FOR PROCESSED IMAGES FOR DIGITAL PATHOLOGY (디지털 병리학을 위한 가공처리한 이미지를 위해 슬라이드를 준비하기 위한 처리 이미지를 위한 시스템과 방법)	#VALUE!		PAIGE.AI, Inc.	2021-04-22	2020-12-30
20210117826	G06N5/04 G06N20/00 G06T7/00	SYSTEMS AND METHODS FOR PROCESSING IMAGES TO CLASSIFY THE PROCESSED IMAGES FOR DIGITAL PATHOLOGY (디지털 병리학을 위한 가공처리한 이미지를 분류하기 위한 처리 이미지를 위한 시스템과 방법)	#VALUE!		PAIGE.AI, Inc. PAIGE.AI, Inc.	2021-04-22	2020-12-04
20200409134	G02B21/36 G01N33/574 G06T7/00	PATHOLOGIC MICROSCOPE, DISPLAY MODULE, CONTROL METHOD AND APPARATUS, AND STORAGE MEDIUM (병리학의 현미경, 디스플레이 모듈, 제어 방법과 장치와 저장 매체)	#VALUE!		TENCENT TECHNOLOGY (SHENZHEN) COMPANY LIMITED TENCENT TECHNOLOGY (SHENZHEN) COMPANY LIMITED	2020-12-31	2020-09-10
20210073984	G06T7/00 G06N20/00 G06K9/32 G06T11/00 G06T3/40	SYSTEMS AND METHODS FOR PROCESSING IMAGES OF SLIDES FOR DIGITAL PATHOLOGY (디지털 병리학을 위한 슬라이드의 처리 이미지를 위한 시스템과 방법)	#VALUE!		PAIGE.AI, Inc. PAIGE.AI, Inc.	2021-03-11	2020-09-08
20200381122	G16H50/20 G06K9/62 G16H30/40 G16H10/40 G16H70/60 G16H70/20 G16H40/20 G16B40/20	SYSTEMS AND METHODS FOR PROCESSING IMAGES OF SLIDES TO AUTOMATICALLY PRIORITIZE THE PROCESSED IMAGES OF SLIDES FOR DIGITAL PATHOLOGY (자동적으로 디지털 병리학을 위한 슬라이드의 가공처리한 이미지에 우선시키기 위한 슬라이드의 처리 이미지를 위한 시스템과 방법)	#VALUE!		PAIGE.AI, Inc. PAIGE.AI, Inc.	2020-12-03	2020-05-29
10937541	G16H30/40 G16H50/20 G06T7/00 G06K9/62	Systems and methods for processing images to prepare slides for processed images for digital pathology (디지털 병리학을 위한 가공처리한 이미지를 위해 슬라이드를 준비하기 위한 처리 이미지를 위한 시스템과 방법)	#VALUE!		PAIGE.AI, Inc.	2021-03-02	2020-05-27
10891550	G06T7/00 G06N5/04 G06N20/00	Systems and methods for processing images to classify the processed images for digital pathology (디지털 병리학을 위한 가공처리한 이미지를 분류하기 위한 처리 이미지를 위한 시스템과 방법)	#VALUE!		PAIGE.AI, Inc.	2021-01-12	2020-05-15
20200334814	G06T7/00 G06K9/62 G06N20/00	Method of Operation of An Artificial Intelligence-Equipped Specimen Scanning and Analysis Unit to Digitally Scan and Analyze Pathological Specimen Slides (디지털로 병적 시료 슬라이드를 정밀촬영하고 분석하기 위한 인공 Intelligence-구비된 시료 스캐닝과 분석 유닛의 오퍼레이션의 방법)	#VALUE!		OptraSCAN, Inc	2020-10-22	2020-04-20
20200294231	G06T7/00 G06K9/62 G06K9/32 G06K9/46 G16H30/40	EXPLAINABLE AI (XAI) PLATFORM FOR COMPUTATIONAL PATHOLOGY (계산 병리학을 위한 설명할 수 있는 인공지능 (xai) 플랫폼)	#VALUE!		SpIntellx, Inc.	2020-09-17	2020-03-16
20200038109	A61B34/10 G16H50/30 G06T7/00 G06F17/18	IMAGE BASED PATHOLOGY PREDICTION USING ARTIFICIAL INTELLIGENCE (인공지능을 이용하는 이미지 기반의 병리학 예측)	#VALUE!		MAZOR ROBOTICS LTD.	2020-02-06	2019-07-12
20210035677	G16H30/40 G16H30/20 G06N3/08	METHODS AND DEVICES FOR PATHOLOGICALLY LABELING MEDICAL IMAGES, METHODS AND DEVICES FOR ISSUING REPORTS BASED ON MEDICAL IMAGES, AND COMPUTER-READABLE STORAGE MEDIA (병리학상으로 의료 영상, 의료 영상에 기초가 된 리포트를 공개했기 위한 방법과 장치와 컴퓨터 판독 가능 저장 매체를 이름을 붙기 위한 방법과 장치)	#VALUE!		GUANGZHOU KINGMED CENTER FOR CLINICAL LABORATORY CO., LTD.	2021-02-04	2019-01-28
20200258629	G16H50/20 G16H50/50 G16H50/70	MEDICAL SYSTEM FOR DIAGNOSING COGNITIVE DISEASE PATHOLOGY AND/OR OUTCOME (인지 질병 병리학 및/또는 결과를 진단하기 위한 메디칼 시스템)	#VALUE!		GE HEALTHCARE LIMITED	2020-08-13	2018-10-31
20200388028	G06T7/00 G06K9/00 G06K9/62 G16H50/20 G01N33/574	MACHINE LEARNING FOR DIGITAL PATHOLOGY (디지털 병리학을 위한 기계 학습)	#VALUE!		UNIVERSITY OF SOUTHERN CALIFORNIA UNIVERSITY OF SOUTHERN CALIFORNIA	2020-12-10	2018-03-06
10572996	G06T7/00 G06K9/00 G06K9/62	Method and system for detecting pathological anomalies in a digital pathology image and method for annotating a tissue slide (조직 슬라이드에 주석을 달기 위한 디지털 병리학 이미지와 방법에서 병적 편차를 탐지하기 위한 방법과 시스템)	#VALUE!		ContextVision AB	2020-02-25	2016-06-28
20160283839	G06N3/00 G10L15/22	SECRETARY-MIMICKING ARTIFICIAL INTELLIGENCE FOR PATHOLOGY REPORT PREPARATION (병리학 리포트 제조를 위한 인공지능을 SECRETARY-MIMICKING)	#VALUE!		Jay J. Ye	2016-09-29	2016-03-17
10971268		Method of providing information for the diagnosis of pancreatic cancer using Bayesian network based on artificial intelligence, computer program, and computer-readable recording media using the same	#VALUE!		Gumi Electronics &#x26; Information Technology Research Institute	2017-12-06	2021-04-06
20210090248		CERVICAL CANCER DIAGNOSIS METHOD AND APPARATUS USING ARTIFICIAL INTELLIGENCE-BASED MEDICAL IMAGE ANALYSIS AND SOFTWARE PROGRAM THEREFOR	#VALUE!		DoAI Inc. DoAI Inc.	2019-12-23	2021-03-25
20200388383		DIGITAL IMAGE SCREENING AND/OR DIAGNOSIS USING ARTIFICIAL INTELLIGENCE	#VALUE!		Welch Allyn, Inc.	2020-06-01	2020-12-10
20190035504		METHOD OF PROVIDING INFORMATION FOR THE DIAGNOSIS OF PANCREATIC CANCER USING BAYESIAN NETWORK BASED ON ARTIFICIAL INTELLIGENCE, COMPUTER PROGRAM, AND COMPUTER-READABLE RECORDING MEDIA USING THE SAME	#VALUE!		Gumi Electronics &#x26; Information Technology Research Institute	2017-12-06	2019-01-31
20190303760		METHODS FOR USING ARTIFICIAL NEURAL NETWORK ANALYSIS ON FLOW CYTOMETRY DATA FOR CANCER DIAGNOSIS	#VALUE!		Anixa Diagnostics Corporation	2019-06-06	2019-10-03
10360499		Methods for using artificial neural network analysis on flow cytometry data for cancer diagnosis	#VALUE!		Anixa Diagnostics Corporation	2018-03-05	2019-07-23
20180247715		METHODS FOR USING ARTIFICIAL NEURAL NETWORK ANALYSIS ON FLOW CYTOMETRY DATA FOR CANCER DIAGNOSIS	#VALUE!		Anixa Diagnostics Corporation	2018-01-26	2018-08-30
05622171		Method and system for differential diagnosis based on clinical and radiological information using artificial neural networks	#VALUE!		Arch Development Corporation	1995-04-14	1997-04-22
20110106740		TISSUE CLASSIFICATION METHOD FOR DIAGNOSIS AND TREATMENT OF TUMORS	#VALUE!		Timothy J. Yeatman Greg Bloom University of South Florida	2011-01-03	2011-05-05
20200251217		Diagnosis Method Using Image Based Machine Learning Analysis of Handwriting	#VALUE!		Renee CASSUTO James CASSUTO	2020-04-21	2020-08-06
08077958		Computer-aided pathological diagnosis system	#VALUE!		Wei Qian Dansheng Song Tatyana A. Zhukov	2007-07-02	2011-12-13
05790761		Method and apparatus for the diagnosis of colorectal cancer	#VALUE!			1996-01-24	1998-08-04
08737715		Methods and apparatus for diagnosis and/or prognosis of cancer	#VALUE!		Tatyana A. Zhukov Dansheng Song Melvyn S. Tockman	2010-07-13	2014-05-27
05839438		Computer-based neural network system and method for medical diagnosis and interpretation	#VALUE!		Neuralmed, Inc.	1996-09-10	1998-11-24
10993653		Machine learning based non-invasive diagnosis of thyroid disease	#VALUE!		Johnson Thomas	2019-07-08	2021-05-04
20210113159		DIAGNOSIS ASSISTING APPARATUS, STORAGE MEDIUM, AND DIAGNOSIS ASSISTING METHOD	#VALUE!		OLYMPUS CORPORATION OLYMPUS CORPORATION	2020-09-25	2021-04-22
20210081511		MACHINE LEARNING BASED SYSTEMS AND METHODS FOR REAL TIME, MODEL BASED DIAGNOSIS	#VALUE!		Palo Alto Research Center Incorporated Palo Alto Research Center Incorporated	2019-09-16	2021-03-18
20200337537		IMAGE DIAGNOSIS ASSISTANCE APPARATUS, DATA COLLECTION METHOD, IMAGE DIAGNOSIS ASSISTANCE METHOD, AND IMAGE DIAGNOSIS ASSISTANCE PROGRAM	#VALUE!		JAPANESE FOUNDATION FOR CANCER RESEARCH Al Medical Service Inc.	2018-10-30	2020-10-29
20200342990		MEDICAL IMAGE PROCESSING APPARATUS, METHOD, AND PROGRAM, AND DIAGNOSIS SUPPORT APPARATUS, METHOD, AND PROGRAM	#VALUE!		FUJIFILM Corporation FUJIFILM Corporation	2020-07-13	2020-10-29
20200303062		MEDICAL IMAGE AIDED DIAGNOSIS METHOD AND SYSTEM COMBINING IMAGE RECOGNITION AND REPORT EDITING	#VALUE!		Peng TAO BEIJING SIGMA LIEDUN INFORMATION TECHNOLOGY CO., LTD.	2020-03-28	2020-09-24
20200294230		MEDICAL IMAGE PROCESSING APPARATUS, TRAINING DATA PRODUCING APPARATUS, AND ULTRASOUND DIAGNOSIS APPARATUS	#VALUE!		Canon Medical Systems Corporation Canon Medical Systems Corporation	2020-03-13	2020-09-17
20200160997		METHOD FOR DETECTION AND DIAGNOSIS OF LUNG AND PANCREATIC CANCERS FROM IMAGING SCANS	#VALUE!		University of Central Florida Research Foundation, Inc.	2019-11-04	2020-05-21
20180011980		DIFFERENTIAL MEDICAL DIAGNOSIS APPARATUS ADAPTED IN ORDER TO DETERMINE AN OPTIMAL SEQUENCE OF DIAGNOSTIC TESTS FOR IDENTIFYING A PATHOLOGY BY ADOPTING DIAGNOSTIC APPROPRIATENESS CRITERIA	#VALUE!		L.I.A. Di Giuseppe Capasso	2015-07-15	2018-01-11
05692220		Decision support system and method for diagnosis consultation in laboratory hematopathology	#VALUE!		Coulter Corporation	1993-09-02	1997-11-25
04945476		Interactive system and method for creating and editing a knowledge base for use as a computerized aid to the cognitive process of diagnosis	#VALUE!		Elsevier Science Publishing Company, Inc.	1988-02-26	1990-07-31
10943346		Multi-sample whole slide image processing in digital pathology via multi-resolution registration and machine learning	#VALUE!		Corista, LLC	2019-04-24	2021-03-09
20200152326		BLOOD PATHOLOGY IMAGE ANALYSIS AND DIAGNOSIS USING MACHINE LEARNING AND DATA ANALYTICS	#VALUE!		International Business Machines Corporation	2018-11-09	2020-05-14
20200388028		MACHINE LEARNING FOR DIGITAL PATHOLOGY	#VALUE!		UNIVERSITY OF SOUTHERN CALIFORNIA UNIVERSITY OF SOUTHERN CALIFORNIA	2018-03-06	2020-12-10
10572996		Method and system for detecting pathological anomalies in a digital pathology image and method for annotating a tissue slide	#VALUE!		ContextVision AB	2016-06-28	2020-02-25
20210118553		SYSTEMS AND METHODS FOR PROCESSING IMAGES TO PREPARE SLIDES FOR PROCESSED IMAGES FOR DIGITAL PATHOLOGY	#VALUE!		PAIGE.AI, Inc.	2020-12-30	2021-04-22
10937541		Systems and methods for processing images to prepare slides for processed images for digital pathology	#VALUE!		PAIGE.AI, Inc.	2020-05-27	2021-03-02
10891550		Systems and methods for processing images to classify the processed images for digital pathology	#VALUE!		PAIGE.AI, Inc.	2020-05-15	2021-01-12
20210005308		TRANSFORMATION OF DIGITAL PATHOLOGY IMAGES	#VALUE!		HOFFMANN-LA ROCHE INC. HOFFMANN-LA ROCHE INC.	2020-07-31	2021-01-07
20210117826		SYSTEMS AND METHODS FOR PROCESSING IMAGES TO CLASSIFY THE PROCESSED IMAGES FOR DIGITAL PATHOLOGY	#VALUE!		PAIGE.AI, Inc. PAIGE.AI, Inc.	2020-12-04	2021-04-22
20210098082		TUMOR PHENOTYPE PREDICTION USING GENOMIC ANALYSES INDICATIVE OF DIGITAL-PATHOLOGY METRICS	#VALUE!		GENENTECH, INC.	2020-09-25	2021-04-01
20210073984		SYSTEMS AND METHODS FOR PROCESSING IMAGES OF SLIDES FOR DIGITAL PATHOLOGY	#VALUE!		PAIGE.AI, Inc. PAIGE.AI, Inc.	2020-09-08	2021-03-11
20200381122		SYSTEMS AND METHODS FOR PROCESSING IMAGES OF SLIDES TO AUTOMATICALLY PRIORITIZE THE PROCESSED IMAGES OF SLIDES FOR DIGITAL PATHOLOGY	#VALUE!		PAIGE.AI, Inc. PAIGE.AI, Inc.	2020-05-29	2020-12-03
20190198160		ENHANCED PATHOLOGY DIAGNOSIS	#VALUE!		Verily Life Sciences LLC	2019-02-28	2019-06-27
20200294231		EXPLAINABLE AI (XAI) PLATFORM FOR COMPUTATIONAL PATHOLOGY	#VALUE!		SpIntellx, Inc.	2020-03-16	2020-09-17
20200038109		IMAGE BASED PATHOLOGY PREDICTION USING ARTIFICIAL INTELLIGENCE	#VALUE!		MAZOR ROBOTICS LTD.	2019-07-12	2020-02-06
20200334814		Method of Operation of An Artificial Intelligence-Equipped Specimen Scanning and Analysis Unit to Digitally Scan and Analyze Pathological Specimen Slides	#VALUE!		OptraSCAN, Inc	2020-04-20	2020-10-22
20210121124		CLASSIFICATION MACHINE OF SPEECH/LINGUAL PATHOLOGIES	#VALUE!		Ninispeech Ltd.	2019-04-17	2021-04-29
20210110540		PREDICTING TUMOR PROGNOSES BASED ON A COMBINATION OF RADIOMIC AND CLINICO-PATHOLOGICAL FEATURES	#VALUE!		Case Western Reserve University	2020-10-12	2021-04-15
20200090819		SYSTEM AND COMPUTER-IMPLEMENTED METHOD FOR DETECTING AND CATEGORIZING PATHOLOGIES THROUGH AN ANALYSIS OF PULSATILE BLOOD FLOW	#VALUE!		FUNDACIO INSTITUT DE CIENCIES FOTONIQUES INSTITUCIO CATALANA DE RECERCA I ESTUDIS AVANCATS HEMOPHOTONICS, S.L.	2019-09-11	2020-03-19
20200409134		PATHOLOGIC MICROSCOPE, DISPLAY MODULE, CONTROL METHOD AND APPARATUS, AND STORAGE MEDIUM	#VALUE!		TENCENT TECHNOLOGY (SHENZHEN) COMPANY LIMITED TENCENT TECHNOLOGY (SHENZHEN) COMPANY LIMITED	2020-09-10	2020-12-31
20210042916		DEEP LEARNING-BASED DIAGNOSIS AND REFERRAL OF DISEASES AND DISORDERS	#VALUE!		AI TECHNOLOGIES INC. THE REGENTS OF THE UNIVERSITY OF CALIFORNIA	2019-02-07	2021-02-11
20200394794		METHOD AND APPARATUS FOR RAPID DIAGNOSIS OF HEMATOLOGIC MALIGNANCY USING 3D QUANTITATIVE PHASE IMAGING AND DEEP LEARNING	#VALUE!		TOMOCUBE, INC. KOREA ADVANCED INSTITUTE OF SCIENCE AND TECHNOLOGY TOMOCUBE, INC. KOREA ADVANCED INSTITUTE OF SCIENCE AND TECHNOLOGY	2020-06-12	2020-12-17
20190302750		EQUIPMENT DIAGNOSIS SYSTEM AND METHOD BASED ON DEEP LEARNING	#VALUE!		SAMSUNG ELECTRONICS CO., LTD. SEOUL NATIONAL UNIVERSITY R&#x26;DB FOUNDATION	2019-03-04	2019-10-03
10722180		Deep learning-based diagnosis and referral of ophthalmic diseases and disorders	#VALUE!		AI TECHNOLOGIES INC. THE REGENTS OF THE UNIVERSITY OF CALIFORNIA	2018-10-15	2020-07-28
20210065899		METHODS AND SYSTEMS FOR COMPUTER-AIDED DIAGNOSIS WITH DEEP LEARNING MODELS	#VALUE!		GE Precision Healthcare LLC	2019-08-30	2021-03-04
20190336063		DERMOSCOPY DIAGNOSIS OF CANCEROUS LESIONS UTILIZING DUAL DEEP LEARNING ALGORITHMS VIA VISUAL AND AUDIO (SONIFICATION) OUTPUTS	#VALUE!		AVI DASCALU	2019-06-19	2019-11-07
11004559		Differential diagnosis mechanisms based on cognitive evaluation of medical images and patient data	#VALUE!		INTERNATIONAL BUSINESS MACHINES CORPORATION	2017-12-15	2021-05-11
20190156477		MULTI-MODAL COMPUTER-AIDED DIAGNOSIS SYSTEMS AND METHODS FOR PROSTATE CANCER	#VALUE!		General Electric Company	2018-11-20	2019-05-23
20200402236		MULTI-MODAL COMPUTER-AIDED DIAGNOSIS SYSTEMS AND METHODS FOR PROSTATE CANCER	#VALUE!		GE Precision Healthcare LLC	2020-09-03	2020-12-24
10898152		Stroke diagnosis apparatus based on artificial intelligence and method	#VALUE!		Heuron Co., Ltd.	2020-08-06	2021-01-26
10664968		Computer aided diagnosis apparatus and method based on size model of region of interest	#VALUE!		Samsung Electronics Co., Ltd.	2017-10-27	2020-05-26
20200134286		IMAGE PROCESSING DEVICE, IMAGE PROCESSING METHOD, AND PATHOLOGICAL DIAGNOSIS ASSISTANCE SYSTEM USING SAME	#VALUE!		Konica Minolta, Inc.	2018-05-24	2020-04-30
20160364527		Methods and Systems for Automatically Analyzing Clinical Images and Determining when Additional Imaging May Aid a Diagnosis	#VALUE!		Merge Healthcare Incorporated	2016-06-10	2016-12-15
20190221310		SYSTEM AND METHOD FOR AUTOMATED DIAGNOSIS AND TREATMENT	#VALUE!		James Stewart Bates	2018-01-16	2019-07-18
20200327962		STATISTICAL AI FOR ADVANCED DEEP LEARNING AND PROBABILISTIC PROGRAMING IN THE BIOSCIENCES	#VALUE!		Wuxi Nextcode Genomics USA, Inc.	2020-04-17	2020-10-15
20190320934		MEDICAL IMAGE ACQUISITION WITH SEQUENCE PREDICTION USING DEEP LEARNING	#VALUE!		Siemens Healthcare GmbH	2019-02-20	2019-10-24
20200268252		NONINVASIVE, MULTISPECTRAL-FLUORESCENCE CHARACTERIZATION OF BIOLOGICAL TISSUES WITH MACHINE/DEEP LEARNING	#VALUE!		Deep Smart Light Limited	2020-02-21	2020-08-27
20200302309		METHOD FOR VERIFYING LACK OF BIAS OF DEEP LEARNING AI SYSTEMS	#VALUE!		Prosper Funding LLC	2019-03-21	2020-09-24
20190095818		GRADIENT-BASED AUTO-TUNING FOR MACHINE LEARNING AND DEEP LEARNING MODELS	#VALUE!		Oracle International Corporation	2018-01-31	2019-03-28
10878219		Method and system for artificial intelligence based medical image segmentation	#VALUE!		Siemens Healthcare GmbH	2017-07-19	2020-12-29
10811135		Systems and methods to determine disease progression from artificial intelligence detection output	#VALUE!		General Electric Company	2018-12-27	2020-10-20
20210110135		METHOD AND SYSTEM FOR ARTIFICIAL INTELLIGENCE BASED MEDICAL IMAGE SEGMENTATION	#VALUE!		Siemens Healthcare GmbH	2020-11-24	2021-04-15
20200019823		MEDICAL IMAGE ANALYSIS METHOD APPLYING MACHINE LEARNING AND SYSTEM THEREOF	#VALUE!		National Taiwan University of Science and Technology National Taiwan University of Science and Technology	2018-08-24	2020-01-16
10950338		Method and apparatus for generating an artificial intelligence 3D dataset and performing interactive manipulation and rendering of the dataset	#VALUE!		Robert Edwin Douglas	2020-01-07	2021-03-16
10909401		Attention-based explanations for artificial intelligence behavior	#VALUE!		SRI International	2019-05-24	2021-02-02
20200193271		SYSTEM AND METHOD FOR VIGOROUS ARTIFICIAL INTELLIGENCE	#VALUE!		Incucomm, Inc. Incucomm, Inc.	2019-11-05	2020-06-18
20210056691		SYSTEMS AND METHODS UTILIZING ARTIFICIAL INTELLIGENCE FOR PLACENTAL ASSESSMENT AND EXAMINATION	#VALUE!		THE PENN STATE RESEARCH FOUNDATION	2020-08-18	2021-02-25
10984905		Artificial intelligence for physiological quantification in medical imaging	#VALUE!		Siemens Healthcare GmbH	2018-04-19	2021-04-20
20190213498		ARTIFICIAL INTELLIGENCE FOR CONTEXT CLASSIFIER	#VALUE!		Brighterion, Inc. Brighterion, Inc.	2019-03-12	2019-07-11
20210118136		ARTIFICIAL INTELLIGENCE FOR PERSONALIZED ONCOLOGY	#VALUE!		Novateur Research Solutions LLC Novateur Research Solutions LLC	2020-10-22	2021-04-22
20200381083		ESTIMATING PREDISPOSITION FOR DISEASE BASED ON CLASSIFICATION OF ARTIFICIAL IMAGE OBJECTS CREATED FROM OMICS DATA	#VALUE!		410 AI, LLC	2020-05-29	2020-12-03
10973472		Artificial intelligence-based material decomposition in medical imaging	#VALUE!		Siemens Healthcare GmbH	2019-03-05	2021-04-13
20200281543		ARTIFICIAL INTELLIGENCE-BASED MATERIAL DECOMPOSITION IN MEDICAL IMAGING	#VALUE!		Siemens Healthcare GmbH	2019-03-05	2020-09-10
10991097		Artificial intelligence segmentation of tissue images	#VALUE!		TEMPUS LABS, INC.	2019-12-31	2021-04-27
20200211189		ARTIFICIAL INTELLIGENCE SEGMENTATION OF TISSUE IMAGES	#VALUE!		TEMPUS LABS, INC.	2019-12-31	2020-07-02
20210118559		ARTIFICIAL INTELLIGENCE ASSISTED PRECISION MEDICINE ENHANCEMENTS TO STANDARDIZED LABORATORY DIAGNOSTIC TESTING	#VALUE!		Tempus Labs, Inc.	2020-10-21	2021-04-22
20200388029		System and Method to Quantify Tumor-Infiltrating Lymphocytes (TILs) for Clinical Pathology Analysis Based on Prediction, Spatial Analysis, Molecular Correlation, and Reconstruction of TIL Information Identified in Digitized Tissue Images	#VALUE!		The Research Foundation for the State University of New York Board of Regents, The University of Texas System Emory University Institute for Systems Biology	2018-11-30	2020-12-10
10970887		Tomographic image reconstruction via machine learning	#VALUE!		RENSSELAER POLYTECHNIC INSTITUTE	2017-06-26	2021-04-06
20190325621		TOMOGRAPHIC IMAGE RECONSTRUCTION VIA MACHINE LEARNING	#VALUE!		RENSSELAER POLYTECHNIC INSTITUTE Rensselaer Polytechnic Institute	2017-06-26	2019-10-24
10918309		Artificial intelligence-based COPD assessment	#VALUE!		Siemens Healthcare GmbH	2019-04-11	2021-02-16
20200335187		COLLABORATIVE ARTIFICIAL INTELLIGENCE METHOD AND SYSTEM	#VALUE!		Tempus Labs	2020-04-17	2020-10-22
20190122073		SYSTEM AND METHOD FOR QUANTIFYING UNCERTAINTY IN REASONING ABOUT 2D AND 3D SPATIAL FEATURES WITH A COMPUTER MACHINE LEARNING ARCHITECTURE	#VALUE!		The Charles Stark Draper Laboratory, Inc.	2017-10-23	2019-04-25
20190205766		Medical Imaging Diffeomorphic Registration based on Machine Learning	#VALUE!		Siemens Healthcare GmbH Institut National de Recherche en Informatique et en Automatique	2018-12-27	2019-07-04
20200335102		COLLABORATIVE ARTIFICIAL INTELLIGENCE METHOD AND SYSTEM	#VALUE!		Tempus Labs	2020-04-17	2020-10-22
20190021677		METHODS AND SYSTEMS FOR CLASSIFICATION AND ASSESSMENT USING MACHINE LEARNING	#VALUE!		Siemens Healthcare GmbH Siemens Healthcare GmbH	2017-11-24	2019-01-24
10282588		Image-based tumor phenotyping with machine learning from synthetic data	#VALUE!		Siemens Healthcare GmbH	2017-05-02	2019-05-07
10878293		System, method and computer-accessible medium for quantification of blur in digital images	#VALUE!		MEMORIAL SLOAN KETTERING CANCER CENTER	2017-08-30	2020-12-29
10629305		Methods and apparatus for self-learning clinical decision support	#VALUE!		General Electric Company	2017-11-09	2020-04-21
20180068083		METHODS AND MACHINE LEARNING SYSTEMS FOR PREDICTING THE LIKELIHOOD OR RISK OF HAVING CANCER	#VALUE!		20/20 GeneSystems Inc. 20/20 Gene Systems, Inc.	2017-06-08	2018-03-08
10957038		Machine learning to determine clinical change from prior images	#VALUE!		International Business Machines Corporation	2019-02-04	2021-03-23
20200387810		MODELING FOR COMPLEX OUTCOMES USING CLUSTERING AND MACHINE LEARNING ALGORITHMS	#VALUE!		The Ronin Project, Inc.	2020-06-04	2020-12-10
20200005901		CANCER CLASSIFIER MODELS, MACHINE LEARNING SYSTEMS AND METHODS OF USE	#VALUE!		20/20 GeneSystems, Inc	2019-07-01	2020-01-02
20210035017		METHODS, SYSTEMS, AND FRAMEWORKS FOR DATA ANALYTICS USING MACHINE LEARNING	#VALUE!		BioSymetrics, Inc.	2019-07-31	2021-02-04
10957041		Determining biomarkers from histopathology slide images	#VALUE!		TEMPUS LABS, INC.	2020-03-25	2021-03-23
10783632		Machine learning systems and method for assessment, healing prediction, and treatment of wounds	#VALUE!		SPECTRAL MD, INC.	2020-01-09	2020-09-22
20210133509		MODEL OPTIMIZATION AND DATA ANALYSIS USING MACHINE LEARNING TECHNIQUES	#VALUE!		Cognoa, Inc.	2020-11-03	2021-05-06
20210035287		MEDICAL USE ARTIFICIAL NEURAL NETWORK-BASED MEDICAL IMAGE ANALYSIS APPARATUS AND METHOD FOR EVALUATING ANALYSIS RESULTS OF MEDICAL USE ARTIFICIAL NEURAL NETWORK	#VALUE!		Coreline Soft co., Ltd.	2020-06-09	2021-02-04
20210034920		ANNOTATION PIPELINE FOR MACHINE LEARNING ALGORITHM TRAINING AND OPTIMIZATION	#VALUE!		GE Precision Healthcare LLC	2019-07-31	2021-02-04
20210035687		MEDICAL IMAGE READING ASSISTANT APPARATUS AND METHOD PROVIDING HANGING PROTOCOLS BASED ON MEDICAL USE ARTIFICIAL NEURAL NETWORK	#VALUE!		Coreline Soft Co., Ltd.	2020-06-09	2021-02-04
20200210767		METHOD AND SYSTEMS FOR ANALYZING MEDICAL IMAGE DATA USING MACHINE LEARNING	#VALUE!		THE GENERAL HOSPITAL CORPORATION	2018-09-10	2020-07-02
20200051241		IMAGE ANALYSIS USING MACHINE LEARNING AND HUMAN COMPUTATION	#VALUE!		Southern Methodist University Retina Foundation of the Southwest	2019-08-12	2020-02-13
20200184376		Holistic Optimization for Accelerating Iterative Machine Learning	#VALUE!		The Board of Trustees of the University of Illinois	2019-12-04	2020-06-11
20200405148		MEDICAL ANALYSIS SYSTEM	#VALUE!		Bao Tran	2019-06-27	2020-12-31
10445462		System and method for medical image interpretation	#VALUE!		TeraRecon, Inc.	2017-10-10	2019-10-15
20210012463		SYSTEM AND METHOD FOR PROCESSING DATA ACQUIRED UTILIZING MULTI-ENERGY COMPUTED TOMOGRAPHY IMAGING	#VALUE!		GE Precision Healthcare LLC	2019-07-09	2021-01-14
10808219		Systems and methods for particle analysis	#VALUE!		Deepcell, Inc.	2020-04-03	2020-10-20
10755413		Method and system for medical imaging evaluation	#VALUE!		Qure.AI Technologies Private Limited	2020-02-24	2020-08-25
20200113463		Automated Extraction of Echocardiograph Measurements from Medical Images	#VALUE!		International Business Machines Corporation	2019-12-13	2020-04-16
20190392942		SYSTEM AND METHOD FOR MEDICAL IMAGE INTERPRETATION	#VALUE!		TeraRecon, Inc.	2019-09-07	2019-12-26
20190034589		System and Method for Predicting and Summarizing Medical Events from Electronic Health Records	#VALUE!		Google Inc.	2017-08-30	2019-01-31
20210032588		SYSTEMS AND METHODS FOR PARTICLE ANALYSIS	#VALUE!		Deepcell, Inc. Deepcell, Inc.	2020-10-15	2021-02-04
10846875		Adaptive nonlinear optimization of shape parameters for object localization in 3D medical images	#VALUE!		Siemens Healthcare GmbH	2019-02-08	2020-11-24
10452813		Medical image identification and interpretation	#VALUE!		TeraRecon, Inc.	2017-11-14	2019-10-22
10573000		System and method for medical image management	#VALUE!		Beijing CuraCloud Technology Co., Ltd.	2018-09-11	2020-02-25
10579234		Systems and user interfaces for opportunistic presentation of functionality for increasing efficiencies of medical image review	#VALUE!		MERGE HEALTHCARE SOLUTIONS INC.	2016-09-09	2020-03-03
20200388033		SYSTEM AND METHOD FOR AUTOMATIC LABELING OF PATHOLOGY IMAGES	#VALUE!		OMICS DATA AUTOMATION, INC. PROVIDENCE HEALTH &#x26; SERVICES-OREGON	2020-06-08	2020-12-10
20200211713		METHOD AND SYSTEM TO CHARACTERIZE DISEASE USING PARAMETRIC FEATURES OF A VOLUMETRIC OBJECT AND MACHINE LEARNING	#VALUE!		Analytics For Life Inc.	2019-12-23	2020-07-02
10984894		Automated image quality control apparatus and methods	#VALUE!		GE Healthcare Limited	2018-12-27	2021-04-20
20200211678		AUTOMATED IMAGE QUALITY CONTROL APPARATUS AND METHODS	#VALUE!		GE Healthcare Limited	2018-12-27	2020-07-02
20210121122		Quantification of Liver Steatosis from a biopsy using a Computer Imaging Platform	#VALUE!		The Board of Trustrees of the Leland Stanford Junior University	2020-10-20	2021-04-29
20200160032		SYSTEMS AND METHODS FOR SPECIMEN INTERPRETATION	#VALUE!		UPMC	2019-10-15	2020-05-21
20210020303		Systems and Methods for Integrating Neural Network Image Analyses Into Medical Image Viewing Applications	#VALUE!		International Medical Solutions, Inc.	2020-09-25	2021-01-21
20170329905		Life-Long Physiology Model for the Holistic Management of Health of Individuals	#VALUE!		Siemens Healthcare GmbH	2017-05-12	2017-11-16
20200410674		Neural Network Classification of Osteolysis and Synovitis Near Metal Implants	#VALUE!		THE MEDICAL COLLEGE OF WISCONSIN, INC. NEW YORK SOCIETY FOR THE RUPTURED AND CRIPPLED MAINTAINING THE HOSPITAL FOR SPECIAL SURGERY THE MEDICAL COLLEGE OF WISCONSIN, INC. NEW YORK SOCIETY FOR THE RUPTURED AND CRIPPLED MAINTAINING THE HOSPITAL FOR SPECIAL SURGERY	2019-03-04	2020-12-31
10740880		Systems and methods for analyzing pathologies utilizing quantitative imaging	#VALUE!		ELUCID BIOIMAGING INC.	2018-01-18	2020-08-11
20190156921		IMAGING RELATED CLINICAL CONTEXT APPARATUS AND ASSOCIATED METHODS	#VALUE!		General Electric Company	2018-11-20	2019-05-23
20200410672		MEDICAL ANALYSIS METHOD FOR PREDICTING METASTASES IN A TEST TISSUE SAMPLE	#VALUE!		KONINKLIJKE PHILIPS N.V.	2019-01-17	2020-12-31
20210012200		METHOD OF TRAINING A NEURAL NETWORK AND RELATED SYSTEM AND METHOD FOR CATEGORIZING AND RECOMMENDING ASSOCIATED CONTENT	#VALUE!		MASHTRAXX LIMITED	2020-09-30	2021-01-14
20200335198		Methods and Systems for Syncing Medical Images Across One or More Networks and Devices	#VALUE!		International Medical Solutions, Inc.	2020-04-15	2020-10-22
10790056		Methods and systems for syncing medical images across one or more networks and devices	#VALUE!		International Medical Solutions, Inc.	2020-04-15	2020-09-29
20200093459		SYSTEM AND METHOD FOR MONITORING PATHOLOGICAL BREATHING PATTERNS	#VALUE!		Samsung Electronics Co., Ltd.	2019-03-01	2020-03-26
20200343000		MATCHING ENDOSCOPIC PATIENTS WITH MEDICAL PERSONNEL	#VALUE!		International Business Machines Corporation	2019-04-24	2020-10-29
20200232901		AUTOMATED CONFIGURATION OF FLOW CYTOMETRY MACHINES	#VALUE!		International Business Machines Corporation	2019-01-23	2020-07-23
20210073986		SYSTEMS AND METHODS FOR PROCESSING IMAGES OF SLIDES TO INFER BIOMARKERS	#VALUE!		PAIGE.AI, Inc. PAIGE,AI, Inc.	2020-09-09	2021-03-11
20200303060		DIAGNOSTICS USING ONE OR MORE NEURAL NETWORKS	#VALUE!		Nvidia Corporation	2020-03-09	2020-09-24
20200286625		BIOLOGICAL DATA SIGNATURES OF AGING AND METHODS OF DETERMINING A BIOLOGICAL AGING CLOCK	#VALUE!		INSILICO MEDICINE IP LIMITED	2020-05-26	2020-09-10
20200226422		SYSTEMS AND METHODS FOR CLASSIFICATION OF ARTERIAL IMAGE REGIONS AND FEATURES THEREOF	#VALUE!		LightLab Imaging, Inc. LightLab Imaging, Inc.	2020-01-13	2020-07-16
20210098083		SYSTEMS AND METHODS FOR COMPLEX BIOMOLECULE SAMPLING AND BIOMARKER DISCOVERY	#VALUE!		SEER, INC.	2020-10-12	2021-04-01
20210045678		METHOD AND SYSTEM FOR COMBINING PHYSIOLOGICAL AND MACHINE INFORMATION TO ENHANCE FUNCTION	#VALUE!		Resonea, Inc.	2020-10-30	2021-02-18
20210019882		METHOD AND DEVICE FOR COMPUTED TOMOGRAPHY IMAGING	#VALUE!		Siemens Healthcare GmbH Siemens Healthcare GmbH	2020-07-09	2021-01-21
20190336096		System and Methods for Fast Computation of Computed Tomography Based Fractional Flow Reserve	#VALUE!		Siemens Healthcare GmbH	2018-05-02	2019-11-07
20210121127		METHOD AND SYSTEM FOR COMBINING PHYSIOLOGICAL AND MACHINE INFORMATION TO ENHANCE FUNCTION	#VALUE!		Resonea, Inc.	2020-06-08	2021-04-29
20170164893		METHOD AND SYSTEM FOR COMBINING PHYSIOLOGICAL AND MACHINE INFORMATION TO ENHANCE FUNCTION	#VALUE!		Incyphae Inc.	2017-02-27	2017-06-15
20210142908		A METHOD TO DETERMINE A DEGREE OF ABNORMALITY, A RESPECTIVE COMPUTER READABLE MEDIUM AND A DISTRIBUTED CANCER ANALYSIS SYSTEM	#VALUE!		H-Labs GmbH	2019-06-19	2021-05-13
20210035677		METHODS AND DEVICES FOR PATHOLOGICALLY LABELING MEDICAL IMAGES, METHODS AND DEVICES FOR ISSUING REPORTS BASED ON MEDICAL IMAGES, AND COMPUTER-READABLE STORAGE MEDIA	#VALUE!		GUANGZHOU KINGMED CENTER FOR CLINICAL LABORATORY CO., LTD.	2019-01-28	2021-02-04
20210074425		SYSTEMS AND METHODS FOR AUTOMATED MEDICAL IMAGE ANALYSIS	#VALUE!		Pearl Inc.	2019-09-05	2021-03-11
10055551		Systems and methods for quantitative analysis of histopathology images using multiclassifier ensemble schemes	#VALUE!		BOARD OF REGENTS, THE UNIVERSITY OF TEXAS SYSTEM STANFORD UNIVERSITY	2014-10-10	2018-08-21
20200335217		METHODS AND SYSTEMS USING MATHEMATICAL ANALYSIS AND MACHINE LEARNING TO DIAGNOSE DISEASE	#VALUE!		Analytics For Life Inc.	2020-06-01	2020-10-22
09910964		Methods and systems using mathematical analysis and machine learning to diagnose disease	#VALUE!		Analytics For Life	2016-06-24	2018-03-06
20200334809		COMPUTER-IMPLEMENTED MACHINE LEARNING FOR DETECTION AND STATISTICAL ANALYSIS OF ERRORS BY HEALTHCARE PROVIDERS	#VALUE!		Covera Health	2020-04-15	2020-10-22
10750992		Machine learning systems and techniques for multispectral amputation site analysis	#VALUE!		SPECTRAL MD, INC.	2019-10-31	2020-08-25
20200265275		CLASSIFICATION OF POLYPS USING LEARNED IMAGE ANALYSIS	#VALUE!		BAYLOR RESEARCH INSTITUTE	2017-10-06	2020-08-20
20200388036		HISTOLOGICAL IMAGE ANALYSIS	#VALUE!		OSLO UNIVERSITETSSYKEHUS	2018-11-09	2020-12-10
20200294231		EXPLAINABLE AI (XAI) PLATFORM FOR COMPUTATIONAL PATHOLOGY (계산 병리학을 위한 설명할 수 있는 인공지능 (xai) 플랫폼)	#VALUE!		SpIntellx, Inc.	2020-03-16	2020-09-17
20200152326		BLOOD PATHOLOGY IMAGE ANALYSIS AND DIAGNOSIS USING MACHINE LEARNING AND DATA ANALYTICS (기계 학습과 데이터 분석론을 이용한 피 병리학 영상 해석과 진단)	#VALUE!		International Business Machines Corporation	2018-11-09	2020-05-14
20200090819		SYSTEM AND COMPUTER-IMPLEMENTED METHOD FOR DETECTING AND CATEGORIZING PATHOLOGIES THROUGH AN ANALYSIS OF PULSATILE BLOOD FLOW (박동성 혈류의 분석을 통해서 병리학을 탐지하고 분류하기 위한 시스템과 컴퓨터 구현 방법)	#VALUE!		FUNDACIO INSTITUT DE CIENCIES FOTONIQUES INSTITUCIO CATALANA DE RECERCA I ESTUDIS AVANCATS HEMOPHOTONICS, S.L.	2019-09-11	2020-03-19
20200381122		SYSTEMS AND METHODS FOR PROCESSING IMAGES OF SLIDES TO AUTOMATICALLY PRIORITIZE THE PROCESSED IMAGES OF SLIDES FOR DIGITAL PATHOLOGY (자동적으로 디지털 병리학을 위한 슬라이드의 가공처리한 이미지에 우선시키기 위한 슬라이드의 처리 이미지를 위한 시스템과 방법)	#VALUE!		PAIGE.AI, Inc. PAIGE.AI, Inc.	2020-05-29	2020-12-03
20200258629		MEDICAL SYSTEM FOR DIAGNOSING COGNITIVE DISEASE PATHOLOGY AND/OR OUTCOME (인지 질병 병리학 및/또는 결과를 진단하기 위한 메디칼 시스템)	#VALUE!		GE HEALTHCARE LIMITED	2018-10-31	2020-08-13
20210117826		SYSTEMS AND METHODS FOR PROCESSING IMAGES TO CLASSIFY THE PROCESSED IMAGES FOR DIGITAL PATHOLOGY (디지털 병리학을 위한 가공처리한 이미지를 분류하기 위한 처리 이미지를 위한 시스템과 방법)	#VALUE!		PAIGE.AI, Inc. PAIGE.AI, Inc.	2020-12-04	2021-04-22
20210118553		SYSTEMS AND METHODS FOR PROCESSING IMAGES TO PREPARE SLIDES FOR PROCESSED IMAGES FOR DIGITAL PATHOLOGY (디지털 병리학을 위한 가공처리한 이미지를 위해 슬라이드를 준비하기 위한 처리 이미지를 위한 시스템과 방법)	#VALUE!		PAIGE.AI, Inc.	2020-12-30	2021-04-22
20210073984		SYSTEMS AND METHODS FOR PROCESSING IMAGES OF SLIDES FOR DIGITAL PATHOLOGY (디지털 병리학을 위한 슬라이드의 처리 이미지를 위한 시스템과 방법)	#VALUE!		PAIGE.AI, Inc. PAIGE.AI, Inc.	2020-09-08	2021-03-11
10937541		Systems and methods for processing images to prepare slides for processed images for digital pathology (디지털 병리학을 위한 가공처리한 이미지를 위해 슬라이드를 준비하기 위한 처리 이미지를 위한 시스템과 방법)	#VALUE!		PAIGE.AI, Inc.	2020-05-27	2021-03-02
10891550		Systems and methods for processing images to classify the processed images for digital pathology (디지털 병리학을 위한 가공처리한 이미지를 분류하기 위한 처리 이미지를 위한 시스템과 방법)	#VALUE!		PAIGE.AI, Inc.	2020-05-15	2021-01-12
20190198160		ENHANCED PATHOLOGY DIAGNOSIS (개선된 병리학 진단)	#VALUE!		Verily Life Sciences LLC	2019-02-28	2019-06-27
10943346		Multi-sample whole slide image processing in digital pathology via multi-resolution registration and machine learning (다중 분해능 레지스트레이션과 기계 학습을 경유하는 디지털 병리학에 있는 Multi-샘플 전체의 슬라이드 이미지 프로세싱)	#VALUE!		Corista, LLC	2019-04-24	2021-03-09
20210035677		METHODS AND DEVICES FOR PATHOLOGICALLY LABELING MEDICAL IMAGES, METHODS AND DEVICES FOR ISSUING REPORTS BASED ON MEDICAL IMAGES, AND COMPUTER-READABLE STORAGE MEDIA (병리학상으로 의료 영상, 의료 영상에 기초가 된 리포트를 공개했기 위한 방법과 장치와 컴퓨터 판독 가능 저장 매체를 이름을 붙기 위한 방법과 장치)	#VALUE!		GUANGZHOU KINGMED CENTER FOR CLINICAL LABORATORY CO., LTD.	2019-01-28	2021-02-04
20210005308		TRANSFORMATION OF DIGITAL PATHOLOGY IMAGES (디지털 병리학 이미지의 트랜스포메이션)	#VALUE!		HOFFMANN-LA ROCHE INC. HOFFMANN-LA ROCHE INC.	2020-07-31	2021-01-07
20200334814		Method of Operation of An Artificial Intelligence-Equipped Specimen Scanning and Analysis Unit to Digitally Scan and Analyze Pathological Specimen Slides (디지털로 병적 시료 슬라이드를 정밀촬영하고 분석하기 위한 인공 Intelligence-구비된 시료 스캐닝과 분석 유닛의 오퍼레이션의 방법)	#VALUE!		OptraSCAN, Inc	2020-04-20	2020-10-22
08077958		Computer-aided pathological diagnosis system (컴퓨터 지원 병리학상 진단 시스템)	#VALUE!		Wei Qian Dansheng Song Tatyana A. Zhukov	2007-07-02	2011-12-13
20120194783		COMPUTER-AIDED DIAGNOSIS OF RETINAL PATHOLOGIES USING FRONTAL EN-FACE VIEWS OF OPTICAL COHERENCE TOMOGRAPHY (광학적 간섭 단층 촬영의 정면 EN-FACE 예시도를 이용하는 망막 병리학의 컴퓨터를 이용한 진단)	#VALUE!		Jay Wei Bruno Lumbroso Ben Jang John Davis Optovue, Inc.	2012-01-27	2012-08-02
1020130166970		Artificial intelligence type pathologic number matching system and method using automatic recognition of pathologic number on casette and automatic printing of pathologic number on slide	#VALUE!		Sedas Media Co., Ltd.	2013-12-30	2014-10-13
1020140040420		Artificial intelligence type pathologic number cognition system and method	#VALUE!		Sedas Media Co., Ltd.	2014-04-04	2015-08-31
1020207012136		MEDICAL SYSTEM FOR DIAGNOSING COGNITIVE DISEASE PATHOLOGY AND/OR OUTCOME	#VALUE!		GE Healthcare Limited	2018-10-31	Not Published
1020180143469		METHOD FOR ASSISTING IN GENERATION OF PATHOLOGY REPORT FROM PATHOLOGY IMAGE AND APPARATUS USING THE SAME	#VALUE!		VUNO Co., Ltd. Ltd.	2018-11-20	2020-02-11
1020190168010		METHOD FOR ASSISTING IN GENERATION OF PATHOLOGY REPORT FROM PATHOLOGY IMAGE AND APPARATUS USING THE SAME	#VALUE!		VUNO Co., Ltd. Ltd.	2019-12-16	Not Published
1020190167505		METHOD FOR ASSISTING IN GENERATION OF PATHOLOGY REPORT FROM PATHOLOGY IMAGE AND APPARATUS USING THE SAME	#VALUE!		VUNO Co., Ltd. Ltd.	2019-12-16	Not Published
1020170091799		ARTIFICIAL INTELLIGENCE BASED MEDICAL AUTO DIAGNOSIS AUXILIARY METHOD AND SYSTEM THEREFOR	#VALUE!		JLK Co., Ltd.	2017-07-20	2018-01-08
1020170094700		A METHOD OF PROVIDING INFORMATION FOR THE DIAGNOSIS OF PANCREATIC CANCER USING BAYESIAN NETWORK BASED ON ARTIFICIAL INTELLIGENCE, COMPUTER PROGRAM, AND COMPUTER-READABLE RECORDING MEDIA USING THE SAME	#VALUE!		Gumi Electronic Information Technology Institute, a foundation company	2017-07-26	2018-02-12
1020170125708		EXPLAINABLE COMPUTER­AIDED DIAGNOSIS SYSTEM AND THE METHOD THEREOF	#VALUE!		Korea Institute of Science and Technology	2017-09-28	2019-01-09
1020170170919		DISEASE DIAGNOSIS METHOD AND SYSTEM BASED ON ARTIFICIAL INTELLIGENCE ANALYZING IMAGE DATA	#VALUE!		Entels Co., Ltd.	2017-12-13	2019-11-15
1020180068768		OCT MEDICAL IMAGE BASED ARTIFICIAL INTELLIGENCE COMPUTER AIDED DIAGNOSIS SYSTEM AND ITS METHOD	#VALUE!		Keimyung University Industry-Academic Cooperation Group	2018-06-15	2021-04-14
1020180098946		METHOD FOR RECONSTRUCTING DIAGNOSIS MAP BY DEEP NEURAL NETWORK-BASED FEATURE EXTRACTION AND APPARATUS USING THE SAME	#VALUE!		Buano Co., Ltd. Ltd.	2018-08-24	2019-05-03
1020180152514		Lung Cancer Diagnosis System Using Artificial Intelligence, Server and Method for Diagnosing Lung Cancer	#VALUE!		Yang Hwa | Lee Jin-ah | Kim Jae-hoon | Moon Jung-won	2018-11-30	2021-01-21
1020180159943		EYE DISEASE DIAGNOSIS METHOD AND SYSTEM USING ARTIFICIAL INTELLIGENCE	#VALUE!		Samsung Life and Public Interest Foundation | Sungkyunkwan University Industry-Academic Cooperation Group	2018-12-12	Not Published
1020180167136		MEDICAL IMAGE DIAGNOSIS ASSISTANCE APPARATUS AND METHOD GENERATING EVALUATION SCORE ABOUT A PLURALITY OF MEDICAL IMAGE DIAGNOSIS ALGORITHM	#VALUE!		Infinite Healthcare Co., Ltd.	2018-12-21	Not Published
1020190024870		Method and System of Providing Cancer Diagnosis Information Using Artificial Intelligence-Based Liquid Biopsy by Exosomes	#VALUE!		Exopert Co., Ltd.	2019-03-04	Not Published
1020190039324		INTERACTIVE COMPUTER-AIDED DIAGNOSIS METHOD FOR LESION DIAGNOSIS AND THE SYSTEM THEREOF	#VALUE!		Korea Institute of Science and Technology	2019-04-04	Not Published
1020190050138		A ARTIFICIAL INTELLIGENCE COMPUTER AIDED DIAGNOSIS SYSTEM FOR AUTOMATED ANALYSIS OF CERVICAL CANCER CELL IMAGE AND ITS CONTROL METHOD	#VALUE!		Keimyung University Industry-Academic Cooperation Group	2019-04-29	2021-04-02
1020190063322		SYSTEM FOR DIAGNOSIS AUXILIARY BASED ON ARTIFICIAL INTELLIGENCE USING ENSEMBLE LEARNING ALGORITHM	#VALUE!		JLK Co., Ltd.	2019-05-29	2020-04-08
1020190127820		MEDICAL IMAGE PROCESSING SYSTEM USING ARTIFICIAL INTELLIGENCE BASED CURRICULUM LEARNING METHOD AND MEDICAL DIAGNOSIS AND TREATMENT SYSTEM	#VALUE!		Leadbrain Co., Ltd.	2019-10-15	2020-11-30
1020190127819		MEDICAL DIAGNOSIS AND TREATMENT SYSTEM USING BY BLOCK-BASED FLEXIBLE ARTIFICIAL INTELLIGENCE MODEL	#VALUE!		Leadbrain Co., Ltd.	2019-10-15	2020-10-12
1020180032767		Prostate cancer pathologic step prediction method based on deep learning	#VALUE!		Catholic University Industry-Academic Cooperation Group	2018-03-21	2020-08-03
1020180056764		Automatic diagnostic method which classifies signals from multiple patients pathologically or physiologically based on surgical or treatment outcome and system thereof	#VALUE!		Seoul National University Industry-Academic Cooperation Group	2018-05-17	2019-11-05
1020180073104		METHOD FOR FACILIATING TO READ PATHOLOGY IMAGE AND APPARATUS USING THE SAME	#VALUE!		Buano Co., Ltd. Ltd.	2018-06-26	2018-11-29
1020180105088		System and method for pathological staging of prostate cancer based on Deep Belief Network and Dempster-Shafer theory	#VALUE!		Catholic University Industry-Academic Cooperation Group	2018-09-04	2021-01-21
1020200149130		Method for converting pathological slide image to super resolution image based on deep learning and computing system performing the same	#VALUE!		Deep Bio Co., Ltd.	2020-11-10	2021-05-14
1020200182408		METHOD FOR GENERATING DEEP-LEARNING MODEL FOR DIAGNOSING HEALTH STATUS AND PATHOLOGY SYMPTOM BASED ON BIOSIGNAL	#VALUE!		Imedicine Co., Ltd.	2020-12-23	2021-01-22
1020200182409		METHOD FOR GENERATING VIDEO DATA FOR DIAGNOSING HEALTH STATUS AND PATHOLOGY SYMPTOM BASED ON BIOSIGNAL	#VALUE!		Imedicine Co., Ltd.	2020-12-23	2021-01-22
1020100139567		Cancer Diagnosis Information Generation Method, Cancer Diagnosis System Device	#VALUE!		BioInfrastructure Life Sciences | Kim Chul-woo | Kim Yong-dae	2010-12-30	2014-05-23
1020100139568		Combined Biomarkers and Method on Composing Combined Biomarkers for Lung Cancer Diagnosis	#VALUE!		BioInfrastructure Life Sciences | Kim Chul-woo | Kim Yong-dae	2010-12-30	2014-10-17
1020137025364		A DECISION-SUPPORT APPLICATION AND SYSTEM FOR MEDICAL DIFFERENTIAL-DIAGNOSIS AND TREATMENT USING A QUESTION-ANSWERING SYSTEM	#VALUE!		International Business Machines Corporation	2012-03-07	2016-06-22
1020130052508		Lung Cancer Diagnosis Kit Using Combined Biomarkers	#VALUE!		BioInfrastructure Life Sciences | Kim Chul-woo | Kim Yong-dae	2013-05-09	2014-11-06
1020140166736		Apparatus and Method for Computer Aided Diagnosis	#VALUE!		Samsung Electronics Co., Ltd.	2014-11-26	2021-05-06
1020190017928		APPARATUS AND METHOD FOR OPTIMIZING CLASSIFICATION MODELS FOR CANCER DIAGNOSIS BASED ON MASS ANALYSIS AND MACHINE LEARNING	#VALUE!		Foundation Corporation Daegu Gyeongbuk Institute of Science and Technology	2019-02-15	Not Published
1020190056906		Fault diagnosis apparatus and method based on machine-learning	#VALUE!		Korea Institute of Production Technology	2019-05-15	2020-10-26
1020190082152		Method, device and program for diagnosis of melanoma using deep learning	#VALUE!		Yonsei University Industry-Academic Cooperation Group|Yonsei University Wonju Industry-Academic Cooperation Group	2019-07-08	Not Published
1020200010980		METHOD FOR MEDICAL DIAGNOSIS BY USING NEURAL NETWORK	#VALUE!		Baszen Bio Co., Ltd. | Jang-tae Co., Ltd.	2020-01-30	2020-11-10
1020200026561		PARKINSON'S DISEASE DIAGNOSIS APPARATUS BASED ON AI(Artificial Intelligence) AND METHOD	#VALUE!		Huron Co., Ltd.	2020-03-03	2020-03-31
31179445		PROGRAM, METHOD AND SYSTEM FOR AIDING IN INPUTTING A PATHOLOGICAL DIAGNOSIS SENTENCE	#VALUE!		SEIKOTEC CO LTD	2018-03-30	2019-10-17
24208106		PATHOLOGICAL DIAGNOSIS INFORMATION GENERATION METHOD AND PATHOLOGICAL DIAGNOSIS INFORMATION GENERATION SYSTEM	#VALUE!		KONICA MINOLTA MEDICAL & GRAPHIC INC TOHOKU UNIV	2011-10-19	2016-02-10
24179336		PATHOLOGY IMAGE DIAGNOSIS SUPPORT SYSTEM	#VALUE!		STAT LAB:KK	2011-03-02	2012-09-20
06161146		PATHOLOGIC TISSUE IMAGE ANALYSIS METHOD, PATHOLOGIC TISSUE IMAGE ANALYZER AND PATHOLOGIC TISSUE IMAGE ANALYSIS PROGRAM	#VALUE!		TOKYO INSTITUTE OF TECHNOLOGY	2013-01-11	2017-07-12
23078096		STAIN-BASED OPTIMIZED COMPRESSION OF DIGITAL PATHOLOGY SLIDE	#VALUE!		GENERAL ELECTRIC CO &lt;GE&gt;	2010-09-29	2013-01-09
14163361		NEUROLOGICAL PATHOLOGY DIAGNOSTIC APPARATUS AND METHOD	#VALUE!		PANMEDIX INC	2001-01-31	2002-06-07
26110797		METHOD OF CHROMOGEN SEPARATION-BASED IMAGE ANALYSIS	#VALUE!		TRIPATH IMAGING INC	2014-01-17	2014-06-19
22281636		PATHOLOGIC TISSUE IMAGE ANALYZING APPARATUS, PATHOLOGIC TISSUE IMAGE ANALYZING METHOD, PATHOLOGIC TISSUE IMAGE ANALYZING PROGRAM	#VALUE!		NEC CORP	2009-06-03	2014-01-15
16094552		PATHOLOGY TEXTURE IMAGE ANALYZING METHOD AND SYSTEM	#VALUE!		SUMITOMO CHEM CO LTD	2002-08-30	2004-03-25
32009160		MACHINE LEARNING DEVICE, IMAGE DIAGNOSIS SUPPORT DEVICE, MACHINE LEARNING METHOD AND IMAGE DIAGNOSIS SUPPORT METHOD	#VALUE!		HITACHI HIGH-TECHNOLOGIES CORP	2018-07-09	2020-01-16
06033724		IMAGE DISPLAY SYSTEM, SERVER, AND DIAGNOSIS IMAGE DISPLAY DEVICE	#VALUE!		HITACHI LTD	2013-03-28	2016-11-30
18227942		EXTRACTION SYSTEM OF COMBINATION SET OF CLINICAL TEST DATA, DETERMINATION SYSTEM OF NEOPLASM PROGRESS USING THE SAME AND CLINICAL DIAGNOSIS SUPPORT SYSTEM	#VALUE!		MATSUOKA RUMIKO	2005-02-17	2006-08-31
32144096		CONDITION MONITORING/DIAGNOSIS METHOD OF OBJECT BY MULTI-DIRECTIONAL SIGNAL MERGING AND DIAGNOSTIC SYSTEM	#VALUE!		SONG LIUYANG JINYAMA HO	2019-03-05	2020-09-10
32144498		IMAGE DIAGNOSIS SUPPORT DEVICE AND IMAGE PROCESSING METHOD	#VALUE!		HITACHI LTD	2019-03-05	2020-09-10
04076738		AUTOMATIC DIAGNOSTIC SYSTEM FOR OBJECT PROGRAM OF COMPILER	#VALUE!		NEC CORP	1990-07-18	1992-03-11
31195601		AHEAD SICK DETECTOR AND PATHOLOGY TENDENCY ANALYSIS SYSTEM (AHEAD SICK CHECKER)	#VALUE!		SHIMIZU HIDEKI SHIRAI YURI	2018-05-10	2019-11-14
